# Supplementary material for: 3-(4-Methoxy­phen­yl)-6-(phenyl­sulfon­yl)perhydro-1,3-thiazolo[3′,4′:1,2]pyrrolo[4,5-c]pyrrole
Source: Acta Crystallogr Sect E Struct Rep Online. 2008 Jan 25;64(Pt 2):o515. doi: 10.1107/S1600536808002134 (PMC2960171; doi:10.1107/S1600536808002134)
Supplement: Supplementary file 2 [file e-64-0o515-Isup2.hkl]

#
# h,k,l, Fc-squared, Fo-squared, sigma(Fo-squared) and status flag
#
data_I
_shelx_title ' AA46m in P2(1)/c'
_shelx_refln_list_code          4
_shelx_F_calc_maximum      245.84
_exptl_crystal_F_000       880.00
_reflns_d_resolution_high  0.7561
 
loop_
 _symmetry_equiv_pos_as_xyz
 'x, y, z'
 '-x, y+1/2, -z+1/2'
 '-x, -y, -z'
 'x, -y-1/2, z-1/2'
 
_cell_length_a    14.5533
_cell_length_b     8.3319
_cell_length_c    16.8828
_cell_angle_alpha  90.000
_cell_angle_beta   98.923
_cell_angle_gamma  90.000
 
_shelx_F_squared_multiplier     1.000
 
loop_
 _refln_index_h
 _refln_index_k
 _refln_index_l
 _refln_F_squared_calc
 _refln_F_squared_meas
 _refln_F_squared_sigma
 _refln_observed_status
   2   0   0     1359.12     1546.03     17.34 o
   3   0   0      178.61      212.33      2.76 o
   4   0   0     2681.17     3162.26     34.96 o
   5   0   0     4430.38     4543.14     50.03 o
   6   0   0      201.94      239.69      3.52 o
   7   0   0      524.63      460.95      6.16 o
   8   0   0      428.99      397.83      6.75 o
   9   0   0      253.67      261.39      4.31 o
  10   0   0        6.21        2.70      0.89 o
  11   0   0        6.87        5.67      1.07 o
  12   0   0      183.51      156.07      5.66 o
  13   0   0       16.84       14.03      1.72 o
  14   0   0      126.38      135.11      5.66 o
  15   0   0      558.79      551.34     13.29 o
  16   0   0       46.65       45.07      3.95 o
  17   0   0      176.80      172.45     12.91 o
  18   0   0        0.02       -1.01      2.18 o
   1   1   0     2183.12     2336.34     18.30 o
   2   1   0    22039.45    25327.23    208.51 o
   3   1   0     1244.28     1372.00     11.03 o
   4   1   0      100.61      143.29      2.17 o
   5   1   0       63.91       72.81      1.06 o
   6   1   0     1577.37     1504.73     12.32 o
   7   1   0       65.08       88.10      1.42 o
   8   1   0      772.97      784.28      6.98 o
   9   1   0       42.36       22.82      1.02 o
  10   1   0      684.77      714.40      7.85 o
  11   1   0      499.21      455.82      5.81 o
  12   1   0      200.54      172.27      3.17 o
  13   1   0       12.86       17.18      2.14 o
  14   1   0      585.93      547.44      9.18 o
  15   1   0       85.09       85.00      3.30 o
  16   1   0       11.82       10.47      1.82 o
  17   1   0        6.72        5.09      1.91 o
  18   1   0        7.36        6.53      1.95 o
   0   2   0     1071.05     1182.78     15.44 o
   1   2   0     3330.85     3760.27     29.40 o
   2   2   0    15539.76    18072.11    154.97 o
   3   2   0      617.36      703.08      5.98 o
   4   2   0     2855.69     3228.41     25.43 o
   5   2   0      263.10      253.24      3.59 o
   6   2   0       79.05       76.71      1.29 o
   7   2   0       24.78       23.65      1.21 o
   8   2   0      520.71      611.84      5.74 o
   9   2   0      290.61      307.66      3.90 o
  10   2   0       52.88       56.84      1.59 o
  11   2   0      205.54      184.44      4.16 o
  12   2   0      488.96      475.24      8.23 o
  13   2   0       79.19       61.43      2.36 o
  14   2   0      219.72      194.28      4.21 o
  15   2   0       85.90       75.19      3.22 o
  16   2   0        9.88       17.15      2.17 o
  17   2   0      134.21      128.95      4.44 o
  18   2   0        0.00       -1.59      1.59 o
   1   3   0      120.23       93.70      1.71 o
   2   3   0     1041.02     1047.62      8.72 o
   3   3   0     2643.69     2815.90     22.31 o
   4   3   0        7.30        9.89      0.66 o
   5   3   0        5.12       10.56      0.58 o
   6   3   0     1190.88     1333.51     11.28 o
   7   3   0       26.94       39.34      1.01 o
   8   3   0      144.01      127.33      2.25 o
   9   3   0      131.25      143.93      2.48 o
  10   3   0        7.84        6.70      0.88 o
  11   3   0      316.04      333.42      5.65 o
  12   3   0       28.47       30.16      2.67 o
  13   3   0        0.02       -0.29      0.94 o
  14   3   0        0.41        1.79      1.16 o
  15   3   0       24.84       21.18      2.09 o
  16   3   0        0.21       -0.70      1.61 o
  17   3   0        4.51        2.25      1.54 o
  18   3   0        6.08        7.33      2.96 o
   0   4   0      189.43      156.67      3.34 o
   1   4   0        0.65        8.56      0.73 o
   2   4   0     1487.05     1660.71     13.56 o
   3   4   0      349.87      328.77      3.44 o
   4   4   0     1687.66     1813.39     14.92 o
   5   4   0     3463.45     3681.26     29.25 o
   6   4   0      302.54      346.89      3.78 o
   7   4   0       52.04       70.49      1.51 o
   8   4   0       52.79       57.44      3.09 o
   9   4   0      400.88      402.88      4.97 o
  10   4   0      187.15      164.58      2.92 o
  11   4   0       25.59       23.59      1.50 o
  12   4   0      494.56      456.46      7.05 o
  13   4   0       31.98       30.08      1.87 o
  14   4   0       11.68       13.02      1.52 o
  15   4   0       75.17       85.37      3.03 o
  16   4   0        1.07       -1.28      1.28 o
  17   4   0       35.21       46.89      3.47 o
   1   5   0     1202.77     1178.11     11.77 o
   2   5   0      718.64      727.46      7.83 o
   3   5   0      413.38      365.47      4.65 o
   4   5   0      133.64      157.51      2.39 o
   5   5   0      997.31      997.89     12.69 o
   6   5   0      998.26      988.24     10.82 o
   7   5   0      401.58      411.50      4.52 o
   8   5   0       12.32       15.69      1.08 o
   9   5   0      244.03      214.91      6.27 o
  10   5   0        1.62        1.67      1.03 o
  11   5   0      346.55      345.78      5.74 o
  12   5   0        0.07        0.94      1.09 o
  13   5   0       22.10       19.38      2.34 o
  14   5   0      103.05      107.78      4.15 o
  15   5   0        0.21        1.84      1.72 o
  16   5   0       14.76       12.13      3.18 o
   0   6   0     2696.25     2770.12     36.78 o
   1   6   0       22.41       24.44      1.26 o
   2   6   0      416.70      388.12      9.75 o
   3   6   0     1575.62     1558.48     15.52 o
   4   6   0       25.47       17.50      1.14 o
   5   6   0      760.30      734.49      8.34 o
   6   6   0       27.45       26.81      1.36 o
   7   6   0      195.08      220.57      4.11 o
   8   6   0       15.43       13.22      1.30 o
   9   6   0       29.58       32.91      2.09 o
  10   6   0      323.90      291.95      5.84 o
  11   6   0       42.32       47.53      2.52 o
  12   6   0      146.93      129.67      4.70 o
  13   6   0        6.47        4.88      1.79 o
  14   6   0       71.72       70.79      3.87 o
  15   6   0       60.12       65.92      3.75 o
   1   7   0      243.19      229.33      3.84 o
   2   7   0        0.66        0.73      0.97 o
   3   7   0       35.84       38.92      1.65 o
   4   7   0        5.55        5.51      1.02 o
   5   7   0        0.56        0.36      0.80 o
   6   7   0       66.25       64.56      2.08 o
   7   7   0      181.23      174.12      6.32 o
   8   7   0        3.26        4.86      1.19 o
   9   7   0        5.34        3.88      1.33 o
  10   7   0       66.66       58.70      3.83 o
  11   7   0       78.86       72.09      3.22 o
  12   7   0       85.02       86.57      3.46 o
  13   7   0       43.86       48.99      3.34 o
  14   7   0       24.83       21.06      3.14 o
   0   8   0      103.99       81.40      4.17 o
   1   8   0      255.18      234.75      4.08 o
   2   8   0      193.61      177.51      3.55 o
   3   8   0        8.90        8.04      1.14 o
   4   8   0      118.61      109.78      2.74 o
   5   8   0       11.64       13.58      1.31 o
   6   8   0       21.41       20.95      1.73 o
   7   8   0      136.13      129.85      3.49 o
   8   8   0        1.41       -0.70      1.40 o
   9   8   0      117.18      106.64      3.72 o
  10   8   0        0.01        1.22      1.40 o
  11   8   0        7.27        6.36      2.13 o
  12   8   0        8.55       13.92      2.53 o
   1   9   0       66.45       58.69      2.32 o
   2   9   0       30.71       31.91      1.88 o
   3   9   0      157.57      166.09      3.65 o
   4   9   0       25.65       27.99      1.75 o
   5   9   0        1.23        3.99      1.18 o
   6   9   0      204.36      206.95      4.73 o
   7   9   0        0.79        2.06      1.51 o
   8   9   0        5.11        9.23      2.13 o
   9   9   0       35.92       47.95      3.47 o
  10   9   0       45.36       45.83      4.44 o
   0  10   0      131.66      133.22      4.96 o
   1  10   0       11.79       14.60      1.60 o
   2  10   0       41.15       43.91      2.36 o
   3  10   0       22.94       23.40      1.98 o
   4  10   0       27.16       30.35      2.16 o
   5  10   0       56.13       54.84      3.04 o
   6  10   0        0.18       -0.70      2.18 o
   7  10   0        4.37        6.98      4.19 o
 -18   1   1      178.37      205.34      6.57 o
 -17   1   1        0.76        1.46      1.59 o
 -16   1   1       37.96       40.43      2.60 o
 -15   1   1       20.96       18.59      1.99 o
 -14   1   1       62.41       73.17      3.01 o
 -13   1   1       54.20       50.07      2.13 o
 -12   1   1       11.27       11.51      1.20 o
 -11   1   1      332.63      324.81      4.51 o
 -10   1   1       49.60       56.27      2.09 o
  -9   1   1        8.42        6.16      0.68 o
  -8   1   1      132.40      123.66      1.81 o
  -7   1   1       29.21       29.09      1.07 o
  -6   1   1       11.96       14.82      1.12 o
  -5   1   1       51.80       56.59      0.90 o
  -4   1   1     1815.89     1919.24     16.38 o
  -3   1   1      955.75     1046.00      8.48 o
  -2   1   1    19499.06    23114.87    177.97 o
  -1   1   1     4391.86     4885.41     37.96 o
   0   1   1     1000.12      978.41      8.35 o
   1   1   1      538.74      485.39      4.06 o
   2   1   1     3154.36     3357.63     26.23 o
   3   1   1     8449.98     9381.52     72.69 o
   4   1   1     1621.24     1814.13     15.62 o
   5   1   1        3.16        1.74      0.30 o
   6   1   1      445.67      452.00      4.61 o
   7   1   1     2262.19     2552.84     21.98 o
   8   1   1     1016.61     1110.53     10.30 o
   9   1   1       80.93       82.01      1.68 o
  10   1   1        8.27        8.82      0.92 o
  11   1   1       23.52       19.60      1.30 o
  12   1   1      559.41      515.22      6.62 o
  13   1   1      410.28      393.57      5.58 o
  14   1   1      106.20       96.48      2.97 o
  15   1   1       27.59       29.59      2.25 o
  16   1   1        6.13        3.97      1.59 o
  17   1   1        1.28        2.92      1.51 o
  18   1   1       48.69       58.38      3.37 o
 -18   2   1       16.66       24.08      2.60 o
 -17   2   1      125.45      111.16      4.33 o
 -16   2   1       44.18       48.34      2.87 o
 -15   2   1       75.16       73.80      3.30 o
 -14   2   1        5.18        7.55      1.63 o
 -13   2   1      257.49      237.86      4.46 o
 -12   2   1        7.82        5.62      1.26 o
 -11   2   1      791.16      773.18     11.19 o
 -10   2   1       27.58       25.33      1.18 o
  -9   2   1      325.84      367.83      4.34 o
  -8   2   1     1422.39     1391.97     11.76 o
  -7   2   1      410.68      454.50      4.39 o
  -6   2   1      296.91      392.40      3.87 o
  -5   2   1     5525.23     6108.79     47.55 o
  -4   2   1      119.86      106.74      1.40 o
  -3   2   1    14849.91    16790.66    137.52 o
  -2   2   1       12.01       21.38      1.09 o
  -1   2   1     1010.33      996.57      8.11 o
   0   2   1     7983.42     8770.66     77.81 o
   1   2   1     1372.12     1452.28     11.65 o
   2   2   1     6130.45     6711.90     51.99 o
   3   2   1      692.24      810.20      6.81 o
   4   2   1       67.69       30.07      1.20 o
   5   2   1     1674.21     1873.81     15.13 o
   6   2   1     1075.94     1173.84      9.91 o
   7   2   1      495.86      418.56      4.10 o
   8   2   1        3.68        4.03      0.58 o
   9   2   1      171.52      145.17      3.13 o
  10   2   1       70.83       66.38      1.95 o
  11   2   1        1.76        3.33      0.92 o
  12   2   1     1432.97     1389.27     14.65 o
  13   2   1      269.10      246.18      4.66 o
  14   2   1      218.52      204.26      4.41 o
  15   2   1       84.48       86.15      4.23 o
  16   2   1       12.21       12.22      1.90 o
  17   2   1      257.01      284.08      6.70 o
  18   2   1       18.18       22.03      3.68 o
 -18   3   1        0.13        2.28      2.68 o
 -17   3   1       34.88       32.76      2.60 o
 -16   3   1        1.29        2.64      1.54 o
 -15   3   1       10.58        7.89      1.63 o
 -14   3   1       63.93       59.27      2.40 o
 -13   3   1        0.35       -0.98      0.98 o
 -12   3   1      256.51      229.48      4.41 o
 -11   3   1      466.69      478.47      6.20 o
 -10   3   1        2.99        3.19      0.77 o
  -9   3   1     3591.80     3518.90     30.69 o
  -8   3   1      782.66      791.51      7.32 o
  -7   3   1      139.74      161.91      2.21 o
  -6   3   1     3748.86     4065.83     32.15 o
  -5   3   1       12.68       17.29      1.27 o
  -4   3   1      938.90     1175.59      9.83 o
  -3   3   1     4297.38     4835.38     37.76 o
  -2   3   1      437.93      392.68      3.66 o
  -1   3   1      926.15      907.79      8.17 o
   0   3   1      289.20      303.86      3.12 o
   1   3   1     4213.98     4487.42     37.40 o
   2   3   1       11.08        8.67      0.45 o
   3   3   1    17848.54    20256.35    155.69 o
   4   3   1     1124.32     1316.35     10.91 o
   5   3   1      722.87      807.99      7.14 o
   6   3   1      383.04      312.96      3.35 o
   7   3   1       67.19       57.00      1.26 o
   8   3   1      567.67      597.10      6.82 o
   9   3   1      661.52      652.43      6.92 o
  10   3   1      587.57      549.28      6.13 o
  11   3   1        1.11        2.19      0.92 o
  12   3   1      781.32      728.58      9.78 o
  13   3   1       14.43       15.36      1.48 o
  14   3   1       28.33       27.32      2.31 o
  15   3   1       81.15       77.46      2.92 o
  16   3   1       12.10        7.14      1.90 o
  17   3   1        1.48        3.59      1.69 o
  18   3   1       58.53       70.47      6.98 o
 -17   4   1        3.92        0.60      1.69 o
 -16   4   1        3.31        5.25      1.59 o
 -15   4   1        8.03        7.32      1.63 o
 -14   4   1        5.56        6.93      1.35 o
 -13   4   1       75.85       71.74      2.61 o
 -12   4   1        0.00        0.76      0.97 o
 -11   4   1      894.05      830.87      9.54 o
 -10   4   1      606.53      604.90      7.31 o
  -9   4   1      532.70      491.95      6.71 o
  -8   4   1      437.32      380.43      4.25 o
  -7   4   1      485.21      489.85      5.34 o
  -6   4   1      190.48      175.57      2.33 o
  -5   4   1     4497.06     5041.55     39.70 o
  -4   4   1     1286.19     1532.76     12.76 o
  -3   4   1     1395.20     1382.95     11.47 o
  -2   4   1     1691.59     1739.45     15.18 o
  -1   4   1      325.17      297.67      3.61 o
   0   4   1     1162.25     1158.93     10.43 o
   1   4   1      128.05      112.50      1.73 o
   2   4   1     7121.23     7976.39     62.01 o
   3   4   1     1157.86     1251.71     10.54 o
   4   4   1        8.49       10.68      0.61 o
   5   4   1      302.96      387.58      4.32 o
   6   4   1      265.26      258.52      3.06 o
   7   4   1       36.11       26.61      0.98 o
   8   4   1        6.04        8.62      0.95 o
   9   4   1      156.87      150.31      2.67 o
  10   4   1      357.61      338.71      4.51 o
  11   4   1       70.01       62.95      2.60 o
  12   4   1       82.54       73.27      2.61 o
  13   4   1       73.76       83.50      2.77 o
  14   4   1       77.33       74.24      2.79 o
  15   4   1       58.09       57.06      2.58 o
  16   4   1        7.18        8.98      1.90 o
  17   4   1       50.69       45.44      3.64 o
 -17   5   1        1.43        3.23      2.68 o
 -16   5   1        1.10        1.82      1.85 o
 -15   5   1        0.98        0.27      1.28 o
 -14   5   1       48.04       61.68      2.95 o
 -13   5   1       40.84       43.65      2.34 o
 -12   5   1        2.43        2.68      1.28 o
 -11   5   1       72.81       74.89      2.55 o
 -10   5   1        8.39        6.86      1.14 o
  -9   5   1        8.19        6.05      1.14 o
  -8   5   1      409.13      379.10      4.70 o
  -7   5   1      107.05       96.65      1.93 o
  -6   5   1      177.97      164.21      2.98 o
  -5   5   1       17.69       18.75      0.87 o
  -4   5   1      206.11      195.46      3.03 o
  -3   5   1      113.06      126.15      2.32 o
  -2   5   1        6.44        8.22      0.94 o
  -1   5   1      650.21      647.40      7.12 o
   0   5   1        0.59        1.51      0.57 o
   1   5   1      128.56      133.53      2.36 o
   2   5   1       14.38       13.08      0.89 o
   3   5   1      246.29      266.29      3.30 o
   4   5   1      139.42      182.58      2.66 o
   5   5   1      113.17       94.75      2.23 o
   6   5   1      108.57      108.42      2.43 o
   7   5   1       64.57       58.53      1.79 o
   8   5   1      330.49      358.83      4.97 o
   9   5   1        0.86        0.23      0.85 o
  10   5   1       55.10       50.77      1.88 o
  11   5   1        2.99        0.59      1.11 o
  12   5   1       59.06       53.92      2.52 o
  13   5   1       12.19       13.45      1.82 o
  14   5   1        0.49        0.21      1.75 o
  15   5   1        5.44        3.30      1.59 o
  16   5   1        8.19        5.90      1.93 o
 -16   6   1        7.43       14.65      4.19 o
 -15   6   1      145.89      171.37      5.87 o
 -14   6   1       50.02       50.84      3.34 o
 -13   6   1        0.04       -1.05      1.44 o
 -12   6   1      110.07      111.87      3.65 o
 -11   6   1        4.56        7.95      1.54 o
 -10   6   1        1.45        3.66      1.46 o
  -9   6   1      116.83      120.11      4.73 o
  -8   6   1       83.64       80.82      2.55 o
  -7   6   1      324.60      279.64      4.31 o
  -6   6   1      415.96      395.99      8.32 o
  -5   6   1       40.04       36.66      1.55 o
  -4   6   1       85.51       84.88      2.36 o
  -3   6   1      235.11      208.71      6.85 o
  -2   6   1       41.67       48.75      1.92 o
  -1   6   1      212.93      191.21      6.81 o
   0   6   1     1295.29     1233.51     25.20 o
   1   6   1      151.44      148.16      2.74 o
   2   6   1        0.02       -0.30      0.83 o
   3   6   1      201.66      166.44      3.03 o
   4   6   1      341.42      339.22      4.74 o
   5   6   1      270.62      267.99      4.11 o
   6   6   1       17.13       11.71      1.07 o
   7   6   1       48.44       47.77      2.69 o
   8   6   1        0.62        1.18      0.98 o
   9   6   1        0.13        2.29      1.03 o
  10   6   1      142.13      127.34      4.63 o
  11   6   1       57.12       53.47      2.60 o
  12   6   1       19.92       32.11      3.12 o
  13   6   1        2.18        3.39      1.72 o
  14   6   1        0.32        1.32      1.83 o
  15   6   1        4.81        4.88      3.49 o
 -14   7   1      100.18      113.82      8.08 o
 -13   7   1        0.04        0.70      1.50 o
 -12   7   1        7.75       10.28      1.69 o
 -11   7   1      161.75      156.85      4.54 o
 -10   7   1        1.22        1.74      1.40 o
  -9   7   1      288.32      271.63      5.84 o
  -8   7   1       76.46       74.21      2.95 o
  -7   7   1        1.96        3.45      1.09 o
  -6   7   1       29.70       31.29      1.60 o
  -5   7   1       23.63       18.96      1.34 o
  -4   7   1      323.69      297.49      4.56 o
  -3   7   1      270.06      262.89      4.17 o
  -2   7   1      783.68      748.88      9.93 o
  -1   7   1      958.99      888.66      9.82 o
   0   7   1       23.37       23.15      1.56 o
   1   7   1     1454.37     1421.20     14.57 o
   2   7   1       23.94       20.96      1.42 o
   3   7   1      479.82      457.34      7.90 o
   4   7   1      292.18      274.12      4.26 o
   5   7   1        2.10        2.52      0.89 o
   6   7   1      507.21      525.76      7.48 o
   7   7   1        4.82        6.68      1.16 o
   8   7   1        7.07        8.43      1.30 o
   9   7   1        6.74        9.66      1.54 o
  10   7   1        9.90        9.49      1.63 o
  11   7   1       35.91       42.29      2.52 o
  12   7   1        4.73        4.39      1.72 o
  13   7   1       11.09       18.00      3.18 o
  14   7   1       76.53       98.38      7.68 o
 -13   8   1        8.42       11.16      2.96 o
 -12   8   1       25.55       32.05      2.52 o
 -11   8   1        0.32        2.01      1.71 o
 -10   8   1       81.18       80.19      3.39 o
  -9   8   1        1.23       -0.70      1.40 o
  -8   8   1      162.29      159.77      4.83 o
  -7   8   1        5.30        8.33      1.63 o
  -6   8   1       22.68       23.57      1.60 o
  -5   8   1       95.56      105.02      2.69 o
  -4   8   1       30.45       35.85      1.75 o
  -3   8   1      294.71      264.67      4.41 o
  -2   8   1       42.91       36.39      1.75 o
  -1   8   1      163.59      146.26      3.53 o
   0   8   1      173.19      177.10      3.46 o
   1   8   1       67.42       65.13      2.17 o
   2   8   1      130.91      116.74      2.79 o
   3   8   1      174.45      173.14      3.46 o
   4   8   1       26.02       21.06      1.50 o
   5   8   1        0.97        1.86      1.14 o
   6   8   1       31.01       29.25      1.92 o
   7   8   1        0.02       -0.54      1.03 o
   8   8   1        5.07        7.62      1.54 o
   9   8   1       82.16       78.24      3.75 o
  10   8   1       10.36       15.64      2.54 o
  11   8   1       17.90       14.10      2.35 o
  12   8   1      164.06      196.00      6.28 o
 -10   9   1        0.62       -0.47      2.41 o
  -9   9   1        0.07        0.00      1.40 o
  -8   9   1       33.45       30.62      2.52 o
  -7   9   1       25.71       24.56      2.25 o
  -6   9   1       40.29       39.43      2.52 o
  -5   9   1        0.20        0.52      1.02 o
  -4   9   1       73.60       69.34      2.70 o
  -3   9   1       76.20       65.23      2.32 o
  -2   9   1        1.30       -0.31      1.02 o
  -1   9   1       80.24       77.47      2.55 o
   0   9   1      252.98      234.86      4.74 o
   1   9   1       31.54       30.39      1.84 o
   2   9   1        1.99        1.54      1.07 o
   3   9   1       76.90       65.77      2.36 o
   4   9   1       44.60       44.26      2.08 o
   5   9   1      108.09      102.98      3.65 o
   6   9   1      114.07      107.46      3.84 o
   7   9   1       41.90       41.49      2.69 o
   8   9   1      138.36      139.15      7.82 o
   9   9   1        2.66        7.81      2.26 o
  10   9   1        2.65        1.52      2.68 o
  -8  10   1        0.67        4.19      4.19 o
  -7  10   1       29.18       32.79      5.58 o
  -6  10   1        6.75       15.86      3.08 o
  -5  10   1       19.34       22.98      2.25 o
  -4  10   1       55.35       59.24      2.64 o
  -3  10   1       22.15       23.21      1.98 o
  -2  10   1       30.32       29.85      1.88 o
  -1  10   1        4.70        7.90      1.31 o
   0  10   1       16.88       16.40      1.79 o
   1  10   1        6.72        8.70      1.63 o
   2  10   1        5.58        6.03      1.30 o
   3  10   1       15.71       18.75      1.92 o
   4  10   1       12.83       18.37      2.09 o
   5  10   1        0.02        1.05      1.71 o
   6  10   1       14.69       20.89      4.54 o
   7  10   1       17.45       20.23      5.58 o
   0  11   1        8.29        5.58      4.19 o
 -18   0   2       25.64       30.55      3.95 o
 -17   0   2       18.00       21.93      3.35 o
 -16   0   2      153.08      149.57      6.63 o
 -15   0   2        6.76        4.65      2.18 o
 -14   0   2        5.69        2.18      1.79 o
 -13   0   2      133.65      123.88      5.16 o
 -12   0   2      210.75      199.43     17.09 o
 -11   0   2      266.74      253.85      6.63 o
 -10   0   2      298.43      304.46      5.56 o
  -9   0   2       75.88       74.64      1.95 o
  -8   0   2     4803.75     5198.10     57.70 o
  -7   0   2     3124.99     3618.65     40.44 o
  -6   0   2    22090.08    25092.65    272.66 o
  -5   0   2      947.87      916.76     10.81 o
  -4   0   2     2710.72     2764.59     30.69 o
  -3   0   2    23787.49    26761.96    334.88 o
  -2   0   2       95.01       97.82      1.85 o
  -1   0   2      553.39      649.97      7.49 o
   0   0   2     9728.15    11429.93    144.87 o
   1   0   2      544.57      684.85      7.84 o
   2   0   2     1829.37     1924.50     24.69 o
   3   0   2    11410.30    12857.17    140.52 o
   4   0   2     4304.45     4362.13     48.20 o
   5   0   2        0.19        1.99      0.39 o
   6   0   2      603.41      623.46      7.71 o
   7   0   2     1325.69     1401.02     16.43 o
   8   0   2     3102.00     3297.22     37.20 o
   9   0   2      197.01      141.27      3.75 o
  10   0   2      137.60      118.00      3.34 o
  11   0   2       32.79       30.46      2.13 o
  12   0   2      484.75      497.22      9.11 o
  13   0   2       21.80       27.15      2.13 o
  14   0   2      136.62      132.39      8.10 o
  15   0   2      255.10      240.92     11.51 o
  16   0   2        1.31        1.47      2.18 o
  17   0   2        4.44        2.09      2.79 o
  18   0   2       41.97       52.33      6.28 o
 -18   1   2        0.56       -1.71      1.71 o
 -17   1   2       61.00       62.19      3.30 o
 -16   1   2        0.14       -0.37      1.39 o
 -15   1   2        1.48        1.14      1.46 o
 -14   1   2      560.67      535.75      8.95 o
 -13   1   2        5.82        3.66      1.40 o
 -12   1   2        2.65        3.42      0.90 o
 -11   1   2      797.60      775.81      8.62 o
 -10   1   2       20.72       22.86      1.23 o
  -9   1   2      204.33      158.23      2.42 o
  -8   1   2      766.16      861.35      7.63 o
  -7   1   2      318.03      341.44      3.47 o
  -6   1   2     1436.76     1542.12     12.60 o
  -5   1   2       21.55       24.51      0.68 o
  -4   1   2      297.93      364.94      3.53 o
  -3   1   2      675.86      741.10      6.16 o
  -2   1   2    10200.66    11490.49     88.74 o
  -1   1   2    16728.60    19052.65    146.99 o
   0   1   2      695.93      710.40      5.79 o
   1   1   2     1698.37     1802.18     14.21 o
   2   1   2      620.24      652.61      5.48 o
   3   1   2     2947.33     3114.94     26.17 o
   4   1   2      512.82      515.77      4.93 o
   5   1   2        0.18        3.78      0.53 o
   6   1   2       12.99        6.86      0.55 o
   7   1   2      283.77      321.66      3.67 o
   8   1   2       43.72       51.41      1.32 o
   9   1   2       81.62       85.23      1.68 o
  10   1   2       54.94       48.62      2.48 o
  11   1   2      283.33      275.11      4.16 o
  12   1   2       26.74       27.28      1.50 o
  13   1   2      113.69       98.27      2.56 o
  14   1   2      223.62      202.04      4.34 o
  15   1   2      117.26      119.43      4.00 o
  16   1   2        0.82        0.70      1.40 o
  17   1   2        0.02       -0.25      1.50 o
  18   1   2        9.17       17.75      3.18 o
 -18   2   2        3.58        5.56      1.95 o
 -17   2   2        9.57       13.78      2.12 o
 -16   2   2       13.84        8.98      1.90 o
 -15   2   2        3.87        5.54      2.11 o
 -14   2   2        0.17       -0.50      1.18 o
 -13   2   2      205.02      176.17      4.50 o
 -12   2   2       60.69       62.72      2.25 o
 -11   2   2       75.74       69.23      3.48 o
 -10   2   2     1066.26     1044.00     11.97 o
  -9   2   2      220.09      219.89      3.17 o
  -8   2   2     1049.58     1035.95      9.11 o
  -7   2   2        0.36        1.01      0.42 o
  -6   2   2      180.65      206.51      2.44 o
  -5   2   2      320.39      315.03      3.35 o
  -4   2   2       54.78       55.31      1.02 o
  -3   2   2       17.97       28.75      0.77 o
  -2   2   2       17.17       34.23      0.90 o
  -1   2   2     4494.67     4721.07     36.68 o
   0   2   2      475.63      473.50      4.13 o
   1   2   2      665.71      717.64      5.98 o
   2   2   2     3705.10     4062.13     31.71 o
   3   2   2        0.03        1.95      0.63 o
   4   2   2      154.97      183.50      2.07 o
   5   2   2        4.40        8.71      0.42 o
   6   2   2     5525.86     6238.71     52.22 o
   7   2   2       17.75       13.63      0.80 o
   8   2   2        5.43        9.92      0.82 o
   9   2   2      465.96      385.88      6.10 o
  10   2   2     1331.11     1333.59     13.75 o
  11   2   2      485.14      487.00      6.25 o
  12   2   2      563.42      518.80      6.77 o
  13   2   2      184.77      175.15      3.49 o
  14   2   2        8.02        8.76      1.35 o
  15   2   2      117.18       97.42      4.16 o
  16   2   2        1.92        4.15      1.54 o
  17   2   2        2.78        5.19      1.82 o
  18   2   2        6.47        7.68      3.49 o
 -18   3   2        3.27        4.49      2.26 o
 -17   3   2        8.03        7.84      1.99 o
 -16   3   2        0.29       -0.04      1.51 o
 -15   3   2       38.65       36.02      2.40 o
 -14   3   2       27.17       31.13      2.25 o
 -13   3   2        1.49        0.39      1.03 o
 -12   3   2      950.16      924.44     12.64 o
 -11   3   2      270.94      277.01      4.36 o
 -10   3   2        8.42       12.11      1.54 o
  -9   3   2       23.94       30.67      1.25 o
  -8   3   2      110.78      101.76      2.04 o
  -7   3   2        9.93       13.76      0.71 o
  -6   3   2      423.20      414.34      4.15 o
  -5   3   2     2768.85     3142.86     25.03 o
  -4   3   2      155.09      216.11      2.58 o
  -3   3   2      481.84      500.64      4.62 o
  -2   3   2     2318.33     2651.70     21.02 o
  -1   3   2      381.18      370.93      3.72 o
   0   3   2      545.34      537.39      5.19 o
   1   3   2       56.09       53.52      0.98 o
   2   3   2     1254.24     1258.30     10.36 o
   3   3   2     4093.33     4612.86     36.12 o
   4   3   2      578.31      673.06      5.97 o
   5   3   2       24.62       22.16      0.76 o
   6   3   2       19.91       18.75      0.75 o
   7   3   2        0.03        0.90      0.53 o
   8   3   2       16.23       17.74      0.95 o
   9   3   2        6.15        4.91      0.85 o
  10   3   2      262.24      249.00      3.62 o
  11   3   2      243.46      236.44      3.97 o
  12   3   2        1.00        2.16      1.48 o
  13   3   2        9.89        5.46      1.20 o
  14   3   2        0.04        0.22      1.21 o
  15   3   2        1.32       -1.03      1.03 o
  16   3   2       19.82       13.01      1.73 o
  17   3   2        0.63        1.63      1.54 o
 -17   4   2       28.61       32.33      3.93 o
 -16   4   2        9.03       15.03      2.09 o
 -15   4   2       34.16       30.15      2.34 o
 -14   4   2        2.68        3.27      1.16 o
 -13   4   2      164.88      156.51      3.73 o
 -12   4   2      129.09      127.81      2.88 o
 -11   4   2      161.95      170.99      3.41 o
 -10   4   2      190.71      185.36      3.42 o
  -9   4   2        2.86        4.05      1.02 o
  -8   4   2     2964.48     3101.32     28.25 o
  -7   4   2       17.93       16.31      0.88 o
  -6   4   2      111.64      138.80      2.11 o
  -5   4   2       94.39      122.73      2.01 o
  -4   4   2      637.32      732.00      7.11 o
  -3   4   2     1813.65     1961.41     16.99 o
  -2   4   2     2209.43     2408.74     19.33 o
  -1   4   2        1.35        0.93      0.39 o
   0   4   2       60.27       30.64      1.92 o
   1   4   2      887.29      906.10      8.43 o
   2   4   2       19.63       22.68      1.02 o
   3   4   2     1218.90     1353.58     11.31 o
   4   4   2      299.60      257.65      2.97 o
   5   4   2      188.44      195.75      2.51 o
   6   4   2     1104.22     1105.61      9.67 o
   7   4   2      639.45      631.45      6.70 o
   8   4   2      228.14      232.88      3.38 o
   9   4   2      461.61      450.38      5.38 o
  10   4   2       94.54       90.76      2.49 o
  11   4   2        0.14        0.00      0.76 o
  12   4   2      163.37      163.35      3.73 o
  13   4   2       20.45       18.79      1.67 o
  14   4   2        3.58        2.50      1.09 o
  15   4   2       38.47       38.93      2.39 o
  16   4   2       39.23       42.73      2.40 o
  17   4   2       42.35       56.59      3.88 o
 -16   5   2       75.94       85.44      4.15 o
 -15   5   2        4.02        8.02      3.04 o
 -14   5   2      247.49      246.70      8.16 o
 -13   5   2        0.31        0.45      1.18 o
 -12   5   2        7.59        6.82      1.12 o
 -11   5   2        4.17        5.18      1.07 o
 -10   5   2      517.82      493.07      7.18 o
  -9   5   2       61.16       57.28      2.03 o
  -8   5   2       89.37       79.82      1.75 o
  -7   5   2      189.75      201.72      2.81 o
  -6   5   2      103.80      101.81      1.86 o
  -5   5   2      284.69      261.87      3.46 o
  -4   5   2      173.00      194.62      2.73 o
  -3   5   2      190.13      181.88      3.18 o
  -2   5   2     2358.40     2391.77     22.49 o
  -1   5   2      251.26      241.99      3.46 o
   0   5   2      384.52      362.43      4.04 o
   1   5   2      374.73      298.79      3.50 o
   2   5   2       99.48       89.74      1.90 o
   3   5   2     1645.80     1726.27     15.40 o
   4   5   2        9.94        5.96      0.68 o
   5   5   2      672.75      711.62      7.23 o
   6   5   2      389.01      396.18      4.68 o
   7   5   2       50.78       56.12      1.75 o
   8   5   2       79.77       87.64      2.26 o
   9   5   2      732.50      684.86      8.11 o
  10   5   2        1.73        1.40      0.85 o
  11   5   2      108.37       99.32      2.92 o
  12   5   2       30.12       28.21      2.05 o
  13   5   2      160.46      161.62      4.35 o
  14   5   2       13.56       17.41      2.32 o
  15   5   2      139.03      182.50      6.82 o
  16   5   2        8.17        5.23      2.47 o
 -16   6   2        3.62        2.79      3.49 o
 -15   6   2        1.45        0.91      2.19 o
 -14   6   2        2.31        5.41      1.79 o
 -13   6   2      147.85      163.23      4.52 o
 -12   6   2       17.07       19.49      1.99 o
 -11   6   2       10.99       12.93      1.74 o
 -10   6   2      556.62      541.94      8.81 o
  -9   6   2      244.80      253.79      5.23 o
  -8   6   2      307.92      290.51      5.58 o
  -7   6   2       13.30       12.51      1.10 o
  -6   6   2      611.13      546.85      8.53 o
  -5   6   2      787.82      738.22     10.45 o
  -4   6   2       13.53       10.02      1.02 o
  -3   6   2      628.23      610.74      7.21 o
  -2   6   2      223.10      190.61      3.22 o
  -1   6   2       12.76        8.95      1.02 o
   0   6   2     1205.02     1212.65     13.66 o
   1   6   2      347.38      304.95      6.97 o
   2   6   2      107.72       96.59      2.28 o
   3   6   2        4.38        3.26      0.85 o
   4   6   2      838.20      825.22      9.11 o
   5   6   2       54.95       49.25      1.75 o
   6   6   2        0.18       -0.14      0.94 o
   7   6   2      340.55      316.32      5.70 o
   8   6   2      423.85      383.64      6.36 o
   9   6   2      560.20      547.49     11.42 o
  10   6   2       64.71       54.87      2.24 o
  11   6   2       29.94       30.08      2.17 o
  12   6   2      122.73      117.63      4.39 o
  13   6   2        0.18        1.05      1.79 o
  14   6   2        9.55       10.80      5.58 o
  15   6   2       44.02       54.42      6.28 o
 -14   7   2        7.47       11.44      2.53 o
 -13   7   2       27.04       34.23      2.60 o
 -12   7   2        3.94        6.58      2.01 o
 -11   7   2       34.47       33.97      2.52 o
 -10   7   2       48.38       40.67      2.44 o
  -9   7   2        8.55        7.13      1.54 o
  -8   7   2        1.65        2.09      1.28 o
  -7   7   2        0.03        1.73      0.98 o
  -6   7   2       54.62       42.05      1.75 o
  -5   7   2       55.60       57.75      1.97 o
  -4   7   2       64.42       60.85      1.94 o
  -3   7   2       43.53       43.35      1.71 o
  -2   7   2       16.23       21.66      1.42 o
  -1   7   2      118.08      112.23      2.86 o
   0   7   2       75.70       75.89      2.22 o
   1   7   2      259.25      252.06      4.08 o
   2   7   2       45.61       41.13      1.71 o
   3   7   2        0.66        1.00      0.89 o
   4   7   2       98.51       95.21      2.46 o
   5   7   2      149.13      136.26      3.30 o
   6   7   2        1.85        4.06      1.16 o
   7   7   2       70.60       68.11      2.50 o
   8   7   2       18.83       15.60      1.91 o
   9   7   2      121.76      119.91      3.65 o
  10   7   2       49.95       53.91      3.34 o
  11   7   2       34.92       26.42      2.53 o
  12   7   2        1.03       -1.79      1.79 o
  13   7   2        0.00        1.12      2.32 o
 -13   8   2        1.39        3.68      2.68 o
 -12   8   2       54.24       60.02      3.22 o
 -11   8   2       16.78       18.70      2.25 o
 -10   8   2       16.34       12.33      1.83 o
  -9   8   2        3.37        3.67      1.61 o
  -8   8   2       54.44       47.30      2.79 o
  -7   8   2      100.63       96.28      3.49 o
  -6   8   2        0.02       -0.92      0.92 o
  -5   8   2       45.86       40.14      2.03 o
  -4   8   2      284.23      273.29      4.56 o
  -3   8   2        0.16        0.86      0.92 o
  -2   8   2       78.87       76.73      2.32 o
  -1   8   2        7.82        9.75      1.14 o
   0   8   2       23.35       17.23      1.36 o
   1   8   2      250.14      236.67      4.13 o
   2   8   2       17.74       17.07      1.42 o
   3   8   2      110.24      104.66      2.96 o
   4   8   2      120.94      117.72      2.89 o
   5   8   2        8.40       10.13      1.54 o
   6   8   2       46.77       42.44      2.52 o
   7   8   2       16.91       16.37      1.90 o
   8   8   2        2.69        2.42      1.46 o
   9   8   2       12.62       16.45      2.26 o
  10   8   2        0.26       -0.28      1.51 o
  11   8   2        1.80        3.27      1.85 o
  12   8   2        0.94        4.88      3.49 o
 -11   9   2        3.89        5.93      5.23 o
 -10   9   2       46.00       54.54      3.14 o
  -9   9   2      103.93      111.16      4.09 o
  -8   9   2        3.93        2.71      1.54 o
  -7   9   2        1.38        0.77      1.46 o
  -6   9   2       96.89       89.39      3.49 o
  -5   9   2       17.47       19.55      1.60 o
  -4   9   2        0.11        1.47      1.07 o
  -3   9   2        1.39        1.43      1.07 o
  -2   9   2      157.61      157.60      3.51 o
  -1   9   2        0.22       -0.65      1.16 o
   0   9   2        0.36        3.02      1.14 o
   1   9   2      110.20      122.70      3.42 o
   2   9   2       17.65       19.20      1.73 o
   3   9   2      101.26      109.80      3.30 o
   4   9   2        0.15        0.56      1.76 o
   5   9   2      100.85       93.43      3.65 o
   6   9   2       66.25       75.36      3.30 o
   7   9   2       28.89       28.64      2.44 o
   8   9   2        2.60        0.97      1.85 o
   9   9   2        4.54       11.04      2.42 o
  10   9   2        9.13       11.86      4.19 o
  -8  10   2      118.32      135.27      9.07 o
  -7  10   2        4.82        7.29      4.19 o
  -6  10   2        5.96        8.96      2.33 o
  -5  10   2       94.26      107.02      3.74 o
  -4  10   2        0.46        1.90      1.33 o
  -3  10   2       23.33       21.78      1.87 o
  -2  10   2       22.72       28.97      2.11 o
  -1  10   2        0.93        2.01      1.60 o
   0  10   2      111.73      111.58      3.49 o
   1  10   2        1.38        2.51      1.25 o
   2  10   2        2.96        2.51      1.25 o
   3  10   2        2.53        5.89      1.41 o
   4  10   2       39.54       46.52      2.95 o
   5  10   2       35.56       38.11      3.55 o
   6  10   2       32.32       29.56      3.68 o
 -18   1   3        1.06       -0.93      2.52 o
 -17   1   3       27.00       27.23      2.52 o
 -16   1   3        1.58        0.84      1.81 o
 -15   1   3        8.14        9.83      1.63 o
 -14   1   3      409.07      403.90      7.30 o
 -13   1   3       14.66       10.86      1.54 o
 -12   1   3       50.58       46.76      2.25 o
 -11   1   3       36.53       40.67      1.55 o
 -10   1   3        6.64        3.18      0.60 o
  -9   1   3       45.26       54.30      1.20 o
  -8   1   3     2332.03     2527.25     20.40 o
  -7   1   3      814.52      943.28      8.16 o
  -6   1   3       14.61       19.08      0.65 o
  -5   1   3      160.81      153.93      1.76 o
  -4   1   3       71.92       54.36      1.22 o
  -3   1   3        6.87        9.18      0.59 o
  -2   1   3     1239.92     1381.84     11.06 o
  -1   1   3     3517.86     3755.16     29.25 o
   0   1   3    27620.56    31578.69    260.39 o
   1   1   3    14301.57    16696.19    128.96 o
   2   1   3      292.92      268.49      2.51 o
   3   1   3     1104.87     1141.19      9.30 o
   4   1   3     2610.35     2840.45     24.09 o
   5   1   3       23.49       28.77      1.21 o
   6   1   3      131.51      148.85      2.27 o
   7   1   3      655.07      632.37      6.91 o
   8   1   3       12.56       15.07      0.77 o
   9   1   3       16.43       20.70      1.18 o
  10   1   3       81.97       80.15      2.08 o
  11   1   3       54.70       49.45      1.79 o
  12   1   3        0.02        0.64      0.83 o
  13   1   3       65.79       60.89      2.17 o
  14   1   3        0.40        0.00      0.86 o
  15   1   3      102.85      112.53      3.35 o
  16   1   3        0.03        0.70      1.71 o
  17   1   3       31.82       35.21      2.76 o
  18   1   3       24.21       19.45      3.18 o
 -18   2   3        8.06        5.22      1.99 o
 -17   2   3       20.55       26.55      2.52 o
 -16   2   3       84.34       80.26      3.30 o
 -15   2   3       63.07       54.64      2.87 o
 -14   2   3      105.96      103.27      3.54 o
 -13   2   3      443.75      403.22      7.22 o
 -12   2   3        8.07        5.19      1.04 o
 -11   2   3     2072.08     2134.07     25.95 o
 -10   2   3       56.68       55.04      1.76 o
  -9   2   3       76.24       78.42      3.14 o
  -8   2   3     1041.20     1095.01      9.45 o
  -7   2   3      367.77      370.20      3.81 o
  -6   2   3      937.67      932.19      8.04 o
  -5   2   3       40.04       63.67      1.25 o
  -4   2   3       24.68       36.47      0.76 o
  -3   2   3       79.48       68.98      1.21 o
  -2   2   3     1307.51     1396.75     11.28 o
  -1   2   3     8295.21     8874.55     68.54 o
   0   2   3     2253.62     2508.86     19.85 o
   1   2   3     4639.86     5004.80     38.92 o
   2   2   3      193.00      225.47      2.29 o
   3   2   3       13.67       11.99      0.49 o
   4   2   3     5743.28     5876.63     45.73 o
   5   2   3       21.47       19.57      1.26 o
   6   2   3     1216.58     1257.89     11.48 o
   7   2   3      144.26      138.61      2.16 o
   8   2   3       95.17      112.61      2.05 o
   9   2   3      945.31      917.74     13.23 o
  10   2   3     1464.91     1388.03     14.37 o
  11   2   3      123.19      129.13      2.85 o
  12   2   3      788.66      768.92      9.11 o
  13   2   3       17.10       13.97      1.46 o
  14   2   3       13.98       13.17      1.49 o
  15   2   3       24.78       20.72      1.84 o
  16   2   3      132.26      135.08      3.86 o
  17   2   3       54.87       63.95      3.39 o
  18   2   3        4.32        3.49      3.49 o
 -18   3   3       16.51       17.44      3.45 o
 -17   3   3       94.55      100.20      4.00 o
 -16   3   3       93.54       95.52      3.72 o
 -15   3   3        4.05        5.05      1.71 o
 -14   3   3       12.87       11.68      1.63 o
 -13   3   3        2.19       -0.80      1.18 o
 -12   3   3      813.11      819.34     12.67 o
 -11   3   3      329.69      291.06      8.17 o
 -10   3   3      957.59      933.84     12.31 o
  -9   3   3      643.08      642.92      6.94 o
  -8   3   3      383.83      381.29      4.09 o
  -7   3   3      211.71      207.64      2.57 o
  -6   3   3      212.19      250.51      3.27 o
  -5   3   3     2143.17     2212.59     17.91 o
  -4   3   3      513.15      513.64      5.07 o
  -3   3   3       10.43       11.12      0.53 o
  -2   3   3     2896.39     2907.99     23.03 o
  -1   3   3     4298.07     4669.36     36.46 o
   0   3   3       33.53       33.09      0.76 o
   1   3   3      514.38      496.44      4.49 o
   2   3   3      222.38      290.80      3.81 o
   3   3   3     2847.98     2975.01     23.61 o
   4   3   3      557.37      692.55      6.18 o
   5   3   3      536.76      539.76      5.13 o
   6   3   3     3125.01     3377.07     26.96 o
   7   3   3       66.03       48.07      1.46 o
   8   3   3      261.12      239.74      3.35 o
   9   3   3       22.00       26.75      1.26 o
  10   3   3     1365.24     1332.39     13.89 o
  11   3   3       38.07       31.10      1.60 o
  12   3   3       17.27       16.65      1.56 o
  13   3   3        8.64       10.26      1.21 o
  14   3   3       15.65       16.04      1.67 o
  15   3   3       39.28       49.90      2.47 o
  16   3   3        4.45        5.42      1.41 o
  17   3   3        0.17        1.44      1.63 o
 -17   4   3       82.40       84.96      4.73 o
 -16   4   3       50.10       51.65      3.04 o
 -15   4   3       46.93       50.95      2.87 o
 -14   4   3        4.45        6.40      1.54 o
 -13   4   3       94.51       87.01      2.92 o
 -12   4   3       20.90       27.06      1.65 o
 -11   4   3      513.05      493.45      7.20 o
 -10   4   3       60.66       52.73      1.94 o
  -9   4   3        5.55        8.00      1.18 o
  -8   4   3      989.61      944.32     10.24 o
  -7   4   3       65.10       70.47      1.78 o
  -6   4   3      240.37      222.25      2.99 o
  -5   4   3      424.44      444.13      4.46 o
  -4   4   3      752.43      900.95      7.95 o
  -3   4   3     2176.66     2618.67     21.05 o
  -2   4   3        0.94        1.69      0.48 o
  -1   4   3      312.46      280.42      3.49 o
   0   4   3      698.81      761.29      7.26 o
   1   4   3      270.41      305.23      3.14 o
   2   4   3      156.05      192.38      2.29 o
   3   4   3       13.24       20.06      0.78 o
   4   4   3     2161.94     2264.24     18.40 o
   5   4   3       32.12       24.77      0.90 o
   6   4   3       58.13       46.76      1.26 o
   7   4   3      503.30      496.54      6.23 o
   8   4   3      147.67      137.70      2.51 o
   9   4   3      171.61      160.91      3.08 o
  10   4   3      236.11      203.83      3.30 o
  11   4   3       57.84       50.25      2.37 o
  12   4   3       75.81       69.93      2.32 o
  13   4   3       25.82       33.75      2.04 o
  14   4   3       12.52       13.87      1.52 o
  15   4   3        0.04       -0.14      1.25 o
  16   4   3        5.51        7.48      1.76 o
  17   4   3       16.72       16.75      4.88 o
 -16   5   3       10.16        9.15      2.13 o
 -15   5   3        3.18        5.23      1.72 o
 -14   5   3        5.00        8.27      1.69 o
 -13   5   3       22.00       28.63      1.68 o
 -12   5   3       45.94       38.92      1.88 o
 -11   5   3        0.30        1.20      0.97 o
 -10   5   3      113.91      114.07      2.78 o
  -9   5   3       45.84       42.54      1.79 o
  -8   5   3      110.72      116.42      2.36 o
  -7   5   3      411.62      381.48      4.34 o
  -6   5   3        5.51       13.07      0.84 o
  -5   5   3        0.03        0.45      0.55 o
  -4   5   3       26.15       27.92      1.02 o
  -3   5   3      448.95      419.80      4.72 o
  -2   5   3      158.22      154.16      3.33 o
  -1   5   3      151.54      163.51      2.51 o
   0   5   3      125.58      137.56      2.12 o
   1   5   3       20.68       31.24      1.02 o
   2   5   3        0.34        2.63      0.68 o
   3   5   3      141.41      140.56      2.43 o
   4   5   3      407.46      400.12      4.92 o
   5   5   3       24.97       16.90      0.99 o
   6   5   3        1.60        2.14      0.88 o
   7   5   3        2.80        3.07      0.80 o
   8   5   3       13.87       14.29      1.18 o
   9   5   3       27.21       24.11      1.43 o
  10   5   3        0.25        2.37      0.89 o
  11   5   3        0.15        0.55      0.98 o
  12   5   3        2.72        1.99      1.18 o
  13   5   3       14.65       16.07      2.26 o
  14   5   3       14.55       20.43      2.42 o
  15   5   3        0.10        4.10      1.79 o
  16   5   3       67.81       78.15      5.23 o
 -15   6   3       73.79       83.09      5.58 o
 -14   6   3        2.57        0.70      1.72 o
 -13   6   3        4.61       11.05      1.90 o
 -12   6   3      153.10      149.10      4.27 o
 -11   6   3        0.09        1.16      1.33 o
 -10   6   3       31.08       27.72      2.09 o
  -9   6   3       82.91       67.28      2.79 o
  -8   6   3       17.58       22.28      1.57 o
  -7   6   3      138.42      122.95      3.05 o
  -6   6   3      150.71      154.55      2.93 o
  -5   6   3      371.38      341.33      4.69 o
  -4   6   3      127.48      113.54      2.41 o
  -3   6   3       20.66       15.16      1.14 o
  -2   6   3        5.48        4.03      0.89 o
  -1   6   3        1.48        0.27      0.78 o
   0   6   3     1008.97      961.44     11.16 o
   1   6   3       12.68       15.18      1.07 o
   2   6   3       26.76       26.41      1.36 o
   3   6   3      635.69      634.14      7.40 o
   4   6   3      299.79      281.07      4.17 o
   5   6   3       17.55       14.74      1.10 o
   6   6   3        8.69       13.83      1.30 o
   7   6   3        2.61        1.12      0.94 o
   8   6   3      101.09      111.89      3.10 o
   9   6   3        6.73        6.35      1.25 o
  10   6   3       41.07       43.02      2.34 o
  11   6   3       40.30       42.52      2.94 o
  12   6   3        0.19       -1.79      2.09 o
  13   6   3       62.20       71.56      4.67 o
  14   6   3       55.92       53.63      4.36 o
  15   6   3        6.93        9.07      3.49 o
 -14   7   3       38.61       43.80      3.44 o
 -13   7   3        0.04        2.91      1.54 o
 -12   7   3        9.19       13.11      1.99 o
 -11   7   3      158.71      162.48      5.36 o
 -10   7   3        1.64        1.57      1.40 o
  -9   7   3      182.22      166.26      4.99 o
  -8   7   3       11.10       11.29      1.63 o
  -7   7   3        1.31        3.75      1.16 o
  -6   7   3       50.70       48.31      1.82 o
  -5   7   3      384.99      337.94      6.40 o
  -4   7   3       62.00       59.15      1.94 o
  -3   7   3       40.77       38.09      1.87 o
  -2   7   3     1495.86     1460.67     16.35 o
  -1   7   3       18.90       13.02      1.18 o
   0   7   3        7.99        9.58      1.14 o
   1   7   3      447.18      416.16      5.62 o
   2   7   3      783.00      740.31      8.62 o
   3   7   3        0.85        2.09      1.46 o
   4   7   3      158.06      134.30      2.83 o
   5   7   3        7.49        5.30      1.25 o
   6   7   3       92.70       98.23      4.49 o
   7   7   3       38.84       37.57      2.17 o
   8   7   3        0.04       -0.40      1.18 o
   9   7   3       14.12       13.35      1.74 o
  10   7   3      182.58      196.84      4.96 o
  11   7   3       41.05       36.93      2.94 o
  12   7   3       28.12       31.62      4.88 o
  13   7   3       36.85       36.28      3.86 o
 -13   8   3      227.70      241.38      6.19 o
 -12   8   3       14.59       20.04      2.34 o
 -11   8   3       80.78       86.15      3.65 o
 -10   8   3       65.00       70.38      3.22 o
  -9   8   3        0.10        2.44      1.51 o
  -8   8   3       59.63       61.36      2.95 o
  -7   8   3       11.87       11.65      1.63 o
  -6   8   3       24.23       22.59      1.79 o
  -5   8   3       46.91       43.88      1.88 o
  -4   8   3        9.71        9.68      1.26 o
  -3   8   3      133.88      129.00      2.98 o
  -2   8   3        2.54        4.30      1.07 o
  -1   8   3       35.10       36.84      1.71 o
   0   8   3      189.28      176.33      3.51 o
   1   8   3       39.24       34.82      1.75 o
   2   8   3       79.21       76.01      2.55 o
   3   8   3        3.60        4.05      1.25 o
   4   8   3      309.39      305.19      5.35 o
   5   8   3        6.83        4.54      1.40 o
   6   8   3      227.39      238.78      5.69 o
   7   8   3      120.01      125.65      3.92 o
   8   8   3       11.47       10.47      2.01 o
   9   8   3       77.52       85.10      5.43 o
  10   8   3        7.29        7.21      2.08 o
  11   8   3        6.63        8.37      2.26 o
 -11   9   3       38.50       40.48      4.44 o
 -10   9   3        3.88        5.85      1.82 o
  -9   9   3        2.45        6.72      1.90 o
  -8   9   3       21.90       22.57      2.25 o
  -7   9   3      151.79      153.22      4.54 o
  -6   9   3       34.30       31.23      2.11 o
  -5   9   3       40.32       46.08      2.36 o
  -4   9   3       71.38       76.55      2.74 o
  -3   9   3       14.41       18.09      1.73 o
  -2   9   3      237.68      221.84      4.67 o
  -1   9   3      219.71      195.17      4.37 o
   0   9   3      200.05      186.49      4.30 o
   1   9   3       42.61       47.10      2.29 o
   2   9   3       76.67       76.77      2.81 o
   3   9   3      102.87       98.09      3.17 o
   4   9   3        3.76        3.14      1.40 o
   5   9   3        0.32       -0.17      1.40 o
   6   9   3        9.01       10.11      1.69 o
   7   9   3       10.22       12.61      1.99 o
   8   9   3        9.54        9.03      1.76 o
   9   9   3        0.00       -1.78      2.79 o
  10   9   3        5.66       16.05      4.19 o
  -7  10   3        2.43        3.49      3.49 o
  -6  10   3        0.35       -0.70      2.79 o
  -5  10   3        2.94        5.78      1.69 o
  -4  10   3        1.67        2.79      1.81 o
  -3  10   3        0.35        2.44      1.30 o
  -2  10   3        5.62        5.19      1.35 o
  -1  10   3        6.21        7.08      1.82 o
   0  10   3        3.61        6.38      1.59 o
   1  10   3        1.53        2.76      1.35 o
   2  10   3        7.55       10.71      1.61 o
   3  10   3       42.36       44.72      2.87 o
   4  10   3        1.64        1.59      1.54 o
   5  10   3        0.03       -0.91      1.85 o
   6  10   3        0.03        2.02      2.18 o
   7  10   3        0.12       -0.70      2.09 o
 -18   0   4        0.08       -1.16      2.18 o
 -17   0   4        2.13        3.84      2.47 o
 -16   0   4      179.65      152.62      9.77 o
 -15   0   4        9.86        7.52      4.88 o
 -14   0   4        0.66       -1.10      1.67 o
 -13   0   4       16.02       20.41      2.68 o
 -12   0   4      103.43       85.05      4.17 o
 -11   0   4      532.72      488.91     12.71 o
 -10   0   4      567.92      566.17      9.36 o
  -9   0   4      120.98      157.65      3.52 o
  -8   0   4      223.93      194.73      3.24 o
  -7   0   4      201.32      215.76      3.46 o
  -6   0   4      863.60     1053.24     12.45 o
  -5   0   4      370.82      338.86      4.52 o
  -4   0   4      936.17      836.52     15.99 o
  -3   0   4      530.76      614.64      7.75 o
  -2   0   4    13073.60    14866.33    161.95 o
  -1   0   4    60436.50    69054.52   1079.96 o
   0   0   4      201.24      184.19      2.69 o
   1   0   4    12685.57    13687.24    149.07 o
   2   0   4    19858.34    22352.17    267.49 o
   3   0   4      525.88      565.68      6.95 o
   4   0   4      626.44      543.90      6.84 o
   5   0   4        1.46        0.60      0.91 o
   6   0   4       30.81       23.56      0.95 o
   7   0   4     1201.42     1166.35     16.76 o
   8   0   4       41.55       54.12      3.05 o
   9   0   4      346.32      348.36      6.82 o
  10   0   4      311.50      286.81      6.02 o
  11   0   4      331.32      325.85      6.82 o
  12   0   4      157.90      132.20      4.15 o
  13   0   4     1170.52     1135.80     17.84 o
  14   0   4       21.26       23.90      3.82 o
  15   0   4       33.69       24.87      2.53 o
  16   0   4      304.16      331.08     10.33 o
  17   0   4       55.60       61.43      4.67 o
  18   0   4        3.29        6.28      4.19 o
 -18   1   4        0.25       -1.61      1.61 o
 -17   1   4       63.46       58.73      3.30 o
 -16   1   4       27.05       22.10      2.18 o
 -15   1   4       24.23       23.43      2.12 o
 -14   1   4       82.36       80.99      3.42 o
 -13   1   4       47.28       34.87      2.09 o
 -12   1   4      665.93      585.36     12.17 o
 -11   1   4       66.28       65.14      2.56 o
 -10   1   4      457.35      445.83      4.99 o
  -9   1   4        1.59        1.73      0.58 o
  -8   1   4     1337.52     1395.44     11.73 o
  -7   1   4       19.31       48.42      1.11 o
  -6   1   4      219.09      248.35      2.89 o
  -5   1   4     1498.86     1480.30     12.92 o
  -4   1   4     3886.40     3992.76     33.36 o
  -3   1   4       37.51       24.91      1.58 o
  -2   1   4      278.98      295.74      5.04 o
  -1   1   4     3774.86     3889.00     30.36 o
   0   1   4      171.55      122.06      2.20 o
   1   1   4    25022.94    29015.89    238.93 o
   2   1   4      338.30      334.08      3.20 o
   3   1   4       15.53       12.05      0.64 o
   4   1   4      833.83      973.28      8.21 o
   5   1   4      138.27      173.15      2.24 o
   6   1   4     1056.50     1138.96     10.45 o
   7   1   4      674.00      597.36      6.11 o
   8   1   4       99.74       91.84      1.74 o
   9   1   4       82.32       86.02      2.08 o
  10   1   4       74.33       67.33      2.01 o
  11   1   4        0.01        0.47      0.80 o
  12   1   4      282.69      266.44      4.44 o
  13   1   4      754.87      709.82      8.76 o
  14   1   4      121.08      116.36      2.95 o
  15   1   4       30.61       30.35      2.02 o
  16   1   4       40.03       37.86      2.29 o
  17   1   4        4.54        3.14      1.74 o
  18   1   4       51.66       53.73      6.28 o
 -18   2   4       45.79       49.23      3.22 o
 -17   2   4       32.04       35.32      2.72 o
 -16   2   4       21.14       22.93      2.25 o
 -15   2   4        7.14        7.47      1.59 o
 -14   2   4       10.09        9.74      1.63 o
 -13   2   4      554.25      479.66      8.10 o
 -12   2   4        4.94        6.79      1.45 o
 -11   2   4      134.25      131.84      2.86 o
 -10   2   4      177.73      166.70      2.65 o
  -9   2   4      308.74      330.70      6.06 o
  -8   2   4      425.21      444.07      4.48 o
  -7   2   4        0.19        1.97      0.54 o
  -6   2   4        3.98        4.52      0.42 o
  -5   2   4      108.85      104.59      1.40 o
  -4   2   4      119.15      116.92      1.49 o
  -3   2   4      232.66      228.37      2.64 o
  -2   2   4       63.15       73.41      1.09 o
  -1   2   4       91.39       96.69      1.26 o
   0   2   4     3609.57     3877.55     30.32 o
   1   2   4     3939.10     4060.63     31.77 o
   2   2   4      284.13      318.08      3.12 o
   3   2   4     1984.12     2180.87     17.47 o
   4   2   4     1686.38     1772.30     14.38 o
   5   2   4      923.90     1039.30      8.85 o
   6   2   4      621.58      569.15      5.86 o
   7   2   4       86.32      101.84      2.68 o
   8   2   4      120.61      125.74      2.20 o
   9   2   4       51.20       48.14      1.65 o
  10   2   4      221.06      195.96      4.03 o
  11   2   4      103.30       96.51      2.46 o
  12   2   4      856.23      818.15      9.57 o
  13   2   4        1.47        1.62      0.92 o
  14   2   4        0.55        0.95      0.92 o
  15   2   4        2.60        0.78      1.16 o
  16   2   4        0.85        0.95      1.32 o
  17   2   4        5.36        6.69      1.90 o
 -18   3   4       55.58       55.16      4.93 o
 -17   3   4       12.91       14.08      2.09 o
 -16   3   4       13.21       17.86      2.17 o
 -15   3   4        4.34        4.44      1.46 o
 -14   3   4       48.76       52.79      2.79 o
 -13   3   4      103.30       99.81      4.93 o
 -12   3   4        5.86        7.79      1.17 o
 -11   3   4      200.14      210.71      3.69 o
 -10   3   4       37.56       35.19      2.75 o
  -9   3   4      899.05      891.09      8.88 o
  -8   3   4      215.54      194.45      5.17 o
  -7   3   4        0.01        3.24      0.47 o
  -6   3   4      313.42      332.26      3.53 o
  -5   3   4       67.83       70.22      1.32 o
  -4   3   4      997.49     1165.43      9.83 o
  -3   3   4        6.54        8.09      0.67 o
  -2   3   4       33.10       56.83      1.08 o
  -1   3   4       10.55        8.34      0.42 o
   0   3   4      385.62      375.07      3.62 o
   1   3   4       88.87       69.75      1.15 o
   2   3   4     1442.23     1543.56     12.66 o
   3   3   4        1.90        3.08      0.42 o
   4   3   4       98.11       90.43      1.45 o
   5   3   4     1030.70     1209.33     10.31 o
   6   3   4        5.93        7.63      0.97 o
   7   3   4       97.27       90.89      2.02 o
   8   3   4      301.28      293.64      5.96 o
   9   3   4       16.68       14.95      1.00 o
  10   3   4       86.31       86.34      2.30 o
  11   3   4        0.31       -0.29      0.98 o
  12   3   4       30.82       29.00      1.60 o
  13   3   4        9.14        9.99      1.26 o
  14   3   4        8.27        6.80      1.25 o
  15   3   4        5.06        4.50      1.20 o
  16   3   4        0.19       -0.52      1.40 o
  17   3   4        0.01       -1.79      1.79 o
 -17   4   4        1.22        0.44      1.61 o
 -16   4   4       15.99       18.49      2.32 o
 -15   4   4        9.31       13.29      1.99 o
 -14   4   4      111.67      108.79      5.05 o
 -13   4   4      107.04      107.95      4.38 o
 -12   4   4      109.26      117.76      2.96 o
 -11   4   4      444.91      470.14      8.43 o
 -10   4   4      583.61      581.05      7.12 o
  -9   4   4      333.24      322.26      4.88 o
  -8   4   4      435.10      413.18      5.00 o
  -7   4   4      189.24      188.20      3.10 o
  -6   4   4       31.60       38.97      1.55 o
  -5   4   4      938.80     1029.41      9.00 o
  -4   4   4       66.05       57.25      1.19 o
  -3   4   4      772.36      963.10      8.38 o
  -2   4   4      183.79      165.19      2.18 o
  -1   4   4      133.02      116.07      1.68 o
   0   4   4      245.40      301.22      3.17 o
   1   4   4     1624.99     1710.28     14.08 o
   2   4   4        1.75        3.10      0.51 o
   3   4   4       67.05       75.15      1.40 o
   4   4   4     1230.27     1250.43     10.72 o
   5   4   4       26.45       23.44      0.87 o
   6   4   4     1028.16     1008.76      9.71 o
   7   4   4      610.59      579.55      6.31 o
   8   4   4      257.36      232.42      3.41 o
   9   4   4      186.00      174.20      2.99 o
  10   4   4        0.00       -0.64      0.64 o
  11   4   4      100.61       90.44      2.51 o
  12   4   4      118.09      115.23      3.54 o
  13   4   4       46.15       46.68      2.92 o
  14   4   4      101.56       89.86      4.03 o
  15   4   4       26.70       28.70      2.66 o
  16   4   4       18.45       24.93      2.66 o
 -16   5   4       13.38       17.00      3.14 o
 -15   5   4        2.01        0.70      1.61 o
 -14   5   4       99.62       99.04      3.83 o
 -13   5   4       10.81        9.33      1.36 o
 -12   5   4       35.83       39.27      1.88 o
 -11   5   4        3.55        4.35      1.10 o
 -10   5   4      551.34      501.19      6.60 o
  -9   5   4       10.42       10.03      1.18 o
  -8   5   4       65.25       54.85      1.70 o
  -7   5   4      818.05      857.30      8.95 o
  -6   5   4      324.29      324.15      4.09 o
  -5   5   4      728.24      676.13      6.96 o
  -4   5   4       99.79       82.49      2.17 o
  -3   5   4       23.72       19.30      0.93 o
  -2   5   4      986.56      954.26      9.07 o
  -1   5   4      657.38      669.84      6.73 o
   0   5   4      204.31      182.50      2.61 o
   1   5   4     1405.53     1379.53     12.57 o
   2   5   4      137.55      108.16      1.96 o
   3   5   4      948.07      925.95     24.28 o
   4   5   4       67.76       64.35      1.57 o
   5   5   4       36.43       33.96      1.22 o
   6   5   4      398.09      389.24      5.16 o
   7   5   4      466.26      455.44      6.48 o
   8   5   4       44.28       46.18      1.75 o
   9   5   4      229.49      197.81      3.60 o
  10   5   4      179.56      182.40      3.99 o
  11   5   4       16.34       15.46      1.69 o
  12   5   4       87.06       98.94      6.95 o
  13   5   4      226.31      209.94      6.17 o
  14   5   4       11.43        9.77      2.01 o
  15   5   4      160.62      169.26      5.90 o
  16   5   4        3.16        4.88      3.49 o
 -15   6   4       40.94       40.72      4.17 o
 -14   6   4        4.45        6.05      2.01 o
 -13   6   4      220.77      233.51      5.57 o
 -12   6   4       25.44       28.39      2.17 o
 -11   6   4      109.23       99.50      3.39 o
 -10   6   4      178.99      172.30      4.82 o
  -9   6   4       34.83       27.37      2.92 o
  -8   6   4      147.65      138.64      3.75 o
  -7   6   4      102.17      100.68      2.79 o
  -6   6   4       10.65       17.54      2.04 o
  -5   6   4       29.43       29.82      1.39 o
  -4   6   4      125.03      120.59      2.86 o
  -3   6   4       33.17       43.76      1.60 o
  -2   6   4      400.11      405.90      5.31 o
  -1   6   4      364.98      373.30      4.97 o
   0   6   4      251.10      238.04      3.65 o
   1   6   4     1534.54     1477.52     18.21 o
   2   6   4     2032.76     2015.91     19.59 o
   3   6   4      272.09      287.68      4.25 o
   4   6   4      679.56      660.16      8.91 o
   5   6   4      135.53      117.08      2.84 o
   6   6   4      244.67      231.40      5.04 o
   7   6   4      431.88      385.50      6.89 o
   8   6   4       41.09       34.24      2.32 o
   9   6   4       32.18       24.12      1.99 o
  10   6   4       66.72       60.34      2.69 o
  11   6   4        3.79        2.29      1.72 o
  12   6   4       59.15       48.18      3.95 o
  13   6   4       55.54       64.74      4.88 o
  14   6   4        6.19        6.47      2.68 o
 -14   7   4        1.52        4.33      1.76 o
 -13   7   4        0.03       -0.12      1.54 o
 -12   7   4       66.34       54.25      2.87 o
 -11   7   4        1.20       -0.37      1.46 o
 -10   7   4       23.74       28.47      2.52 o
  -9   7   4        3.81        3.82      1.46 o
  -8   7   4       50.19       38.61      2.17 o
  -7   7   4       46.08       49.83      2.18 o
  -6   7   4       45.42       45.15      2.04 o
  -5   7   4      161.26      175.11      3.43 o
  -4   7   4       34.00       33.11      1.60 o
  -3   7   4      112.87      106.13      2.86 o
  -2   7   4       74.30       71.42      2.22 o
  -1   7   4       38.52       43.20      1.75 o
   0   7   4      159.71      143.57      2.92 o
   1   7   4       41.12       36.49      1.65 o
   2   7   4        0.79        1.63      1.03 o
   3   7   4      106.50      116.31      4.12 o
   4   7   4       63.15       71.45      2.42 o
   5   7   4       28.15       29.35      2.09 o
   6   7   4        9.98       12.37      1.54 o
   7   7   4       59.03       54.24      2.60 o
   8   7   4       20.18       25.85      2.09 o
   9   7   4       39.42       37.37      2.40 o
  10   7   4       65.98       70.04      3.14 o
  11   7   4       50.79       61.12      3.85 o
  12   7   4       34.36       25.17      5.93 o
  13   7   4        8.74       11.16      3.49 o
 -13   8   4        2.14        8.91      2.67 o
 -12   8   4        4.22        3.30      1.76 o
 -11   8   4       18.74       23.28      2.34 o
 -10   8   4        7.43        7.09      1.69 o
  -9   8   4       12.93       11.49      1.90 o
  -8   8   4       16.05       19.60      2.09 o
  -7   8   4       14.96       13.38      1.52 o
  -6   8   4        8.34        5.93      1.30 o
  -5   8   4        1.06        2.66      1.16 o
  -4   8   4       88.42       84.15      2.74 o
  -3   8   4       81.66       77.01      2.97 o
  -2   8   4       57.79       67.75      2.42 o
  -1   8   4        7.75        5.44      1.34 o
   0   8   4      317.05      284.68      5.17 o
   1   8   4        6.99        6.77      1.30 o
   2   8   4       25.26       23.78      1.87 o
   3   8   4       76.02       78.24      2.74 o
   4   8   4      139.69      135.02      4.33 o
   5   8   4       44.26       43.05      2.52 o
   6   8   4        8.87       10.01      1.59 o
   7   8   4        5.57        6.97      1.71 o
   8   8   4       26.08       23.21      2.17 o
   9   8   4        0.62        1.58      1.46 o
  10   8   4        0.76        0.15      2.83 o
  11   8   4        0.16        0.93      4.19 o
 -10   9   4       29.32       35.32      3.95 o
  -9   9   4        9.14       14.85      2.35 o
  -8   9   4        2.45        4.03      1.85 o
  -7   9   4        8.04       11.59      2.26 o
  -6   9   4        6.96       12.72      1.82 o
  -5   9   4       63.20       73.53      3.47 o
  -4   9   4       82.88       82.44      3.22 o
  -3   9   4       20.52       21.59      1.79 o
  -2   9   4       57.02       57.67      2.87 o
  -1   9   4       75.53       72.99      3.95 o
   0   9   4       14.54       14.93      1.61 o
   1   9   4       29.95       29.55      1.98 o
   2   9   4       83.58       87.73      2.92 o
   3   9   4       28.92       33.48      2.11 o
   4   9   4       31.55       26.96      2.34 o
   5   9   4      169.34      175.55      4.88 o
   6   9   4        8.56        7.49      1.82 o
   7   9   4       29.10       35.21      2.69 o
   8   9   4        9.97       15.03      2.22 o
   9   9   4        0.01        4.19      3.49 o
  -7  10   4        0.04        3.49      3.49 o
  -6  10   4        1.28        5.58      3.49 o
  -5  10   4       23.77       27.12      2.34 o
  -4  10   4       26.84       39.25      2.60 o
  -3  10   4        2.04        4.17      2.11 o
  -2  10   4       23.06       26.12      2.68 o
  -1  10   4       85.08       85.23      3.46 o
   0  10   4        6.19        8.03      1.57 o
   1  10   4       73.39       73.45      2.92 o
   2  10   4        0.03       -0.20      1.30 o
   3  10   4        2.47        4.10      2.42 o
   4  10   4       77.01       87.20      3.65 o
   5  10   4       23.45       24.92      2.94 o
   6  10   4       17.69       11.16      4.19 o
 -18   1   5        0.03       -1.08      2.22 o
 -17   1   5        0.03       -0.59      1.51 o
 -16   1   5       20.03       17.11      2.09 o
 -15   1   5       23.59       32.52      2.31 o
 -14   1   5       53.45       41.01      2.40 o
 -13   1   5        2.35        1.18      1.28 o
 -12   1   5      296.12      286.78      4.97 o
 -11   1   5        3.94        3.02      0.85 o
 -10   1   5      187.91      209.64      5.82 o
  -9   1   5       10.19       17.14      1.14 o
  -8   1   5       53.84       46.29      1.22 o
  -7   1   5     1664.97     1825.27     16.04 o
  -6   1   5     1921.94     2119.97     18.26 o
  -5   1   5      796.12      828.40      7.64 o
  -4   1   5       79.00       74.22      1.41 o
  -3   1   5      524.23      562.82      4.92 o
  -2   1   5     8185.80     8545.59     66.04 o
  -1   1   5     1050.25     1090.45      8.90 o
   0   1   5       12.38       14.32      0.78 o
   1   1   5        1.33        0.60      0.26 o
   2   1   5     1578.93     1768.02     14.20 o
   3   1   5     2154.55     2308.70     18.45 o
   4   1   5       47.59       67.92      1.33 o
   5   1   5     1033.38     1024.15      8.76 o
   6   1   5      255.77      229.83      2.95 o
   7   1   5      388.77      411.30      4.59 o
   8   1   5      734.58      731.42      8.20 o
   9   1   5       61.54       58.50      2.91 o
  10   1   5       35.83       42.49      1.65 o
  11   1   5     1211.29     1161.09     12.56 o
  12   1   5        6.46        5.00      1.14 o
  13   1   5      274.13      265.74      5.51 o
  14   1   5       26.94       31.21      1.79 o
  15   1   5       31.78       26.86      1.79 o
  16   1   5        8.75        8.56      1.61 o
  17   1   5        3.72        5.26      1.90 o
 -18   2   5       48.17       51.96      4.03 o
 -17   2   5        9.58        9.97      1.76 o
 -16   2   5       30.72       28.48      2.31 o
 -15   2   5       38.32       36.43      2.52 o
 -14   2   5        0.66       -0.21      1.28 o
 -13   2   5      136.49      133.62      3.93 o
 -12   2   5       40.45       40.57      1.92 o
 -11   2   5      239.53      252.76      4.87 o
 -10   2   5      270.63      268.31      4.25 o
  -9   2   5      637.85      675.65      7.44 o
  -8   2   5      784.36      798.36      7.83 o
  -7   2   5      700.33      647.61      6.48 o
  -6   2   5      327.15      353.79      4.17 o
  -5   2   5      755.41      883.76      8.21 o
  -4   2   5     2283.00     2501.10     19.97 o
  -3   2   5      220.81      227.76      2.40 o
  -2   2   5       76.74       48.27      0.91 o
  -1   2   5      273.51      252.90      2.57 o
   0   2   5     1527.81     1655.31     14.42 o
   1   2   5       82.30       44.81      1.05 o
   2   2   5     1850.58     1952.63     15.74 o
   3   2   5      857.96      936.73      7.97 o
   4   2   5     6986.59     7622.94     59.25 o
   5   2   5      415.61      376.19      3.78 o
   6   2   5        2.27        4.75      0.64 o
   7   2   5      890.39      864.81      8.42 o
   8   2   5      569.05      552.19      6.44 o
   9   2   5      603.30      615.93      7.30 o
  10   2   5       27.07       21.44      1.36 o
  11   2   5      268.61      256.31      4.31 o
  12   2   5        1.77        4.44      0.97 o
  13   2   5      249.25      247.78      4.39 o
  14   2   5       20.19       16.96      1.50 o
  15   2   5        0.75        1.67      1.25 o
  16   2   5      205.79      217.17      5.65 o
  17   2   5       13.89       13.67      2.26 o
 -18   3   5       30.31       31.49      6.98 o
 -17   3   5        3.78        3.36      1.91 o
 -16   3   5        2.32        0.18      1.46 o
 -15   3   5       30.16       25.66      2.25 o
 -14   3   5        8.44        9.40      1.69 o
 -13   3   5       18.98       13.02      1.56 o
 -12   3   5        4.42        4.88      1.30 o
 -11   3   5        3.84        3.10      1.02 o
 -10   3   5     2250.53     2287.55     20.56 o
  -9   3   5        5.12        3.51      0.82 o
  -8   3   5      907.73      870.87      9.25 o
  -7   3   5     3900.11     3970.89     33.78 o
  -6   3   5      137.62      142.56      1.93 o
  -5   3   5      603.79      586.78      5.44 o
  -4   3   5     2377.65     2522.74     20.22 o
  -3   3   5      237.59      240.31      2.64 o
  -2   3   5     1105.25     1211.27     10.17 o
  -1   3   5        0.93        0.91      0.29 o
   0   3   5      230.17      252.98      2.68 o
   1   3   5        9.06        6.71      0.42 o
   2   3   5     2191.54     2275.04     18.39 o
   3   3   5       40.04       45.62      1.01 o
   4   3   5      657.29      652.84      5.99 o
   5   3   5     1049.82     1081.69      9.35 o
   6   3   5      162.40      162.32      2.50 o
   7   3   5     1455.47     1478.27     13.69 o
   8   3   5      245.92      220.64      3.25 o
   9   3   5       42.29       37.26      1.49 o
  10   3   5     1268.67     1283.73     14.89 o
  11   3   5       68.96       62.94      2.12 o
  12   3   5        2.21        1.49      0.92 o
  13   3   5      100.12       94.91      2.98 o
  14   3   5        0.25        0.57      1.09 o
  15   3   5      226.58      207.57      8.66 o
  16   3   5       40.91       50.88      3.04 o
  17   3   5        0.00       -0.62      2.44 o
 -17   4   5       38.18       46.32      3.04 o
 -16   4   5       43.48       51.35      3.04 o
 -15   4   5       34.76       30.95      2.34 o
 -14   4   5        0.45       -0.44      1.33 o
 -13   4   5       12.64       13.21      1.61 o
 -12   4   5       51.83       49.11      2.03 o
 -11   4   5      129.77      138.17      3.07 o
 -10   4   5      719.22      709.99      8.40 o
  -9   4   5     2080.18     2004.84     23.10 o
  -8   4   5      372.79      347.61      6.81 o
  -7   4   5      575.66      625.46      6.63 o
  -6   4   5       36.23       34.15      1.06 o
  -5   4   5       30.49       36.72      1.49 o
  -4   4   5       57.79       58.91      1.26 o
  -3   4   5      125.71      117.73      1.79 o
  -2   4   5      870.96      829.64      7.32 o
  -1   4   5     1798.49     1805.63     14.85 o
   0   4   5     1330.89     1428.17     11.95 o
   1   4   5      753.35      695.05      6.34 o
   2   4   5      195.41      166.05      2.23 o
   3   4   5       20.94       19.66      0.84 o
   4   4   5     1492.01     1597.31     13.46 o
   5   4   5        0.10        1.03      0.55 o
   6   4   5      197.77      202.86      2.99 o
   7   4   5      328.41      326.58      4.31 o
   8   4   5       21.28       21.26      1.22 o
   9   4   5      196.70      191.40      3.93 o
  10   4   5       50.87       47.27      2.04 o
  11   4   5      102.06       97.61      3.57 o
  12   4   5       36.61       38.57      2.25 o
  13   4   5        8.76       11.88      1.48 o
  14   4   5       32.51       38.43      2.60 o
  15   4   5      109.91      124.79      4.16 o
  16   4   5       17.95       13.95      2.26 o
 -16   5   5       31.59       38.72      6.28 o
 -15   5   5        0.93        3.11      2.39 o
 -14   5   5       21.31       25.69      2.34 o
 -13   5   5        3.38        0.61      1.47 o
 -12   5   5       20.61       28.59      1.79 o
 -11   5   5       14.66       19.10      2.03 o
 -10   5   5      224.27      218.36      4.47 o
  -9   5   5      224.85      237.77      3.68 o
  -8   5   5        0.04        2.51      0.97 o
  -7   5   5       25.67       21.37      1.56 o
  -6   5   5      512.95      473.24      5.82 o
  -5   5   5      542.95      543.11      5.86 o
  -4   5   5        5.46        4.78      0.70 o
  -3   5   5       12.51       12.63      0.86 o
  -2   5   5        0.06       -0.42      0.56 o
  -1   5   5       98.44       86.46      1.78 o
   0   5   5       17.36       17.78      1.48 o
   1   5   5      449.40      453.85      9.83 o
   2   5   5       17.88       18.14      0.95 o
   3   5   5      152.78      154.28      2.53 o
   4   5   5       24.01       29.06      1.15 o
   5   5   5       45.92       42.14      1.55 o
   6   5   5        3.67        2.66      0.84 o
   7   5   5      211.94      209.96      3.97 o
   8   5   5       16.75       18.91      1.41 o
   9   5   5       23.72       16.71      1.45 o
  10   5   5        4.03        2.06      0.99 o
  11   5   5       89.99       93.41      3.14 o
  12   5   5       26.98       20.39      2.05 o
  13   5   5        0.80        5.03      2.01 o
  14   5   5        5.81        4.83      1.72 o
  15   5   5       24.54       26.01      3.18 o
 -15   6   5        0.24       -0.70      3.14 o
 -14   6   5        8.65       11.56      2.26 o
 -13   6   5       66.27       80.74      3.46 o
 -12   6   5       12.05       16.56      1.99 o
 -11   6   5       38.38       39.77      2.52 o
 -10   6   5       18.49       19.70      1.90 o
  -9   6   5       14.67       10.17      1.61 o
  -8   6   5       14.41       17.07      1.52 o
  -7   6   5       54.30       51.54      2.16 o
  -6   6   5        7.77        3.88      1.06 o
  -5   6   5      426.56      407.98      5.44 o
  -4   6   5      174.47      174.39      3.28 o
  -3   6   5       10.16       12.26      1.18 o
  -2   6   5      252.10      242.15      3.83 o
  -1   6   5      902.21      876.17      9.58 o
   0   6   5      531.08      548.62      6.49 o
   1   6   5       10.55        6.94      1.07 o
   2   6   5      179.31      148.83      5.14 o
   3   6   5      134.28      134.41      3.12 o
   4   6   5      166.84      159.07      3.36 o
   5   6   5      182.00      179.38      4.19 o
   6   6   5        4.55        5.33      1.28 o
   7   6   5        5.12        2.52      1.28 o
   8   6   5       33.08       25.90      1.99 o
   9   6   5       74.70       78.61      3.04 o
  10   6   5        6.67        8.26      1.46 o
  11   6   5       73.84       75.94      3.58 o
  12   6   5       17.35       14.26      2.13 o
  13   6   5       58.33       62.73      4.67 o
  14   6   5       10.38       10.47      3.49 o
 -14   7   5       15.73       17.09      3.70 o
 -13   7   5       14.51       24.98      3.38 o
 -12   7   5       13.59       17.53      2.09 o
 -11   7   5       31.21       47.23      2.79 o
 -10   7   5      171.80      190.87      4.96 o
  -9   7   5       30.93       30.56      2.17 o
  -8   7   5       46.28       45.08      2.16 o
  -7   7   5       23.28       24.14      1.73 o
  -6   7   5        0.34        1.19      1.56 o
  -5   7   5      321.85      327.68      5.49 o
  -4   7   5       11.84       10.12      1.30 o
  -3   7   5       44.00       46.58      1.92 o
  -2   7   5      976.46      909.63     11.29 o
  -1   7   5       63.47       60.83      2.45 o
   0   7   5      206.66      187.21      3.86 o
   1   7   5       86.30       72.51      2.50 o
   2   7   5      708.07      697.20      9.10 o
   3   7   5        1.32        4.27      1.16 o
   4   7   5       70.14       65.72      2.42 o
   5   7   5      313.91      297.49      6.75 o
   6   7   5       10.69       13.70      2.32 o
   7   7   5      126.41      138.99      4.09 o
   8   7   5      140.16      142.72      4.27 o
   9   7   5       49.22       48.62      2.60 o
  10   7   5      116.14      119.62      3.92 o
  11   7   5       10.87       15.42      2.26 o
  12   7   5       52.22       59.62      4.67 o
 -13   8   5      139.81      136.76      9.77 o
 -12   8   5        3.76        3.25      1.76 o
 -11   8   5        1.22        0.94      1.63 o
 -10   8   5        5.99        8.65      1.82 o
  -9   8   5        2.91        3.49      1.45 o
  -8   8   5       66.84       66.91      3.04 o
  -7   8   5        0.19        1.56      1.28 o
  -6   8   5        1.08        5.91      1.46 o
  -5   8   5       19.93       22.87      1.99 o
  -4   8   5      292.61      281.50      5.93 o
  -3   8   5       29.03       30.04      1.79 o
  -2   8   5        8.98        8.73      1.30 o
  -1   8   5       76.35       62.44      2.36 o
   0   8   5        0.25        0.31      1.03 o
   1   8   5      222.69      209.94      4.30 o
   2   8   5      137.77      139.35      3.49 o
   3   8   5       17.68       16.83      1.61 o
   4   8   5      179.36      169.35      4.54 o
   5   8   5        1.15        1.13      1.28 o
   6   8   5      101.68      107.23      3.74 o
   7   8   5        4.75        7.01      1.46 o
   8   8   5       24.80       24.62      2.31 o
   9   8   5       33.35       35.81      2.52 o
  10   8   5        0.30        1.65      1.46 o
 -10   9   5       45.02       51.17      4.44 o
  -9   9   5       10.95        6.58      2.03 o
  -8   9   5       64.45       59.12      3.63 o
  -7   9   5      130.60      122.89      4.69 o
  -6   9   5        8.05       11.86      1.90 o
  -5   9   5       34.83       35.88      2.40 o
  -4   9   5       80.14       77.39      3.22 o
  -3   9   5       52.25       54.90      2.47 o
  -2   9   5       18.24       16.16      1.73 o
  -1   9   5        3.15        3.96      1.42 o
   0   9   5        6.04        9.14      1.48 o
   1   9   5        0.65       -0.03      1.12 o
   2   9   5        3.72        4.12      1.20 o
   3   9   5        0.83        0.43      1.28 o
   4   9   5       34.93       37.75      3.95 o
   5   9   5       31.34       37.14      2.79 o
   6   9   5       56.47       61.01      3.22 o
   7   9   5       57.56       58.25      3.22 o
   8   9   5        0.67        1.40      1.54 o
   9   9   5        2.13        1.40      2.18 o
  -6  10   5       10.38       12.40      2.84 o
  -5  10   5       34.06       47.46      3.47 o
  -4  10   5       41.68       45.87      2.95 o
  -3  10   5       13.82       13.73      1.99 o
  -2  10   5       11.88       17.51      1.79 o
  -1  10   5        1.64        3.08      1.41 o
   0  10   5       29.80       36.43      2.36 o
   1  10   5       21.26       25.77      2.11 o
   2  10   5        8.52        7.92      1.70 o
   3  10   5        5.45        6.67      1.82 o
   4  10   5        7.26        7.31      2.13 o
   5  10   5       20.22       16.05      4.19 o
 -18   0   6       19.44       20.10      3.18 o
 -17   0   6        9.13       15.38      3.18 o
 -16   0   6        1.18        1.40      2.18 o
 -15   0   6       12.29        8.02      2.47 o
 -14   0   6       26.27       17.21      2.79 o
 -13   0   6      995.61      970.95     19.22 o
 -12   0   6     1093.75     1051.17     16.07 o
 -11   0   6       25.62       32.08      2.13 o
 -10   0   6        2.35        2.56      1.21 o
  -9   0   6      950.67      939.06     29.46 o
  -8   0   6     1696.01     1904.61     25.76 o
  -7   0   6    11913.12    13318.34    145.57 o
  -6   0   6        6.31       17.33      1.11 o
  -5   0   6        1.74        4.40      0.55 o
  -4   0   6     7196.59     7631.50     83.69 o
  -3   0   6        2.04        3.71      0.44 o
  -2   0   6     4075.95     4386.58     48.46 o
  -1   0   6     4370.77     4602.60     50.81 o
   0   0   6     2335.80     2681.48     30.06 o
   1   0   6        2.13       11.71      0.82 o
   2   0   6    16485.79    18937.06    205.89 o
   3   0   6     3109.41     3245.24     36.25 o
   4   0   6     4841.06     5094.29     65.59 o
   5   0   6     1343.20     1584.99     21.70 o
   6   0   6      257.80      240.75      4.92 o
   7   0   6       83.47       83.89      2.66 o
   8   0   6      573.64      525.64      8.97 o
   9   0   6        1.00        1.57      0.89 o
  10   0   6      899.22      917.89     14.46 o
  11   0   6      215.40      212.06      5.36 o
  12   0   6       24.63       17.30      2.13 o
  13   0   6      367.72      334.82      8.20 o
  14   0   6        1.17        2.30      1.44 o
  15   0   6       18.06       22.47      4.97 o
  16   0   6      124.63      132.87      5.83 o
  17   0   6        6.30        9.77      3.49 o
 -18   1   6       41.70       43.51      3.01 o
 -17   1   6        0.96        0.66      1.46 o
 -16   1   6        0.46       -0.69      1.22 o
 -15   1   6      323.28      310.82      6.45 o
 -14   1   6       12.09       10.82      1.54 o
 -13   1   6      103.41       95.68      3.14 o
 -12   1   6      592.98      517.30      7.34 o
 -11   1   6       33.10       32.60      1.46 o
 -10   1   6      700.46      645.64      7.98 o
  -9   1   6       64.51       68.54      2.03 o
  -8   1   6      239.72      231.16      3.03 o
  -7   1   6      919.55      923.09      8.70 o
  -6   1   6      257.00      292.41      3.34 o
  -5   1   6     5825.76     6335.45     52.71 o
  -4   1   6      310.67      362.14      3.84 o
  -3   1   6      184.10      249.21      2.50 o
  -2   1   6      848.69      928.66      7.82 o
  -1   1   6      284.68      366.07      3.46 o
   0   1   6     1674.91     1808.73     15.70 o
   1   1   6      421.22      435.03      4.40 o
   2   1   6     5076.74     5328.94     41.60 o
   3   1   6      354.08      389.57      3.79 o
   4   1   6       13.55       28.52      0.84 o
   5   1   6     1531.07     1553.66     13.82 o
   6   1   6        0.10        0.39      0.39 o
   7   1   6      693.31      706.92      7.09 o
   8   1   6        4.90        4.16      0.78 o
   9   1   6        9.41        9.18      0.97 o
  10   1   6     2035.32     1955.77     19.53 o
  11   1   6       15.39       13.61      1.31 o
  12   1   6      919.07      913.23     10.56 o
  13   1   6        7.56        4.19      1.14 o
  14   1   6        1.94        2.30      1.02 o
  15   1   6        6.45        7.79      1.31 o
  16   1   6       48.18       42.62      2.45 o
  17   1   6        0.69        3.64      2.18 o
 -18   2   6        5.26        6.97      2.05 o
 -17   2   6        1.32        0.81      1.54 o
 -16   2   6        0.76        1.91      1.46 o
 -15   2   6       43.37       50.16      4.73 o
 -14   2   6       97.59       81.82      3.30 o
 -13   2   6      215.98      204.54      4.48 o
 -12   2   6       45.33       37.92      1.87 o
 -11   2   6        2.96        3.52      0.92 o
 -10   2   6      105.27      105.46      2.34 o
  -9   2   6       12.23       11.81      0.95 o
  -8   2   6       51.04       54.33      1.71 o
  -7   2   6       36.60       47.41      1.30 o
  -6   2   6      433.82      388.27      4.29 o
  -5   2   6      100.68       87.80      1.58 o
  -4   2   6       37.16       45.65      1.13 o
  -3   2   6      201.27      220.03      3.12 o
  -2   2   6      978.55      947.28      8.00 o
  -1   2   6       12.87       11.53      0.56 o
   0   2   6      309.68      347.65      3.76 o
   1   2   6     1605.69     1699.27     14.95 o
   2   2   6      433.97      437.18      4.12 o
   3   2   6      219.04      281.14      2.98 o
   4   2   6       61.66       65.20      2.20 o
   5   2   6     1514.09     1578.50     13.14 o
   6   2   6      992.65     1059.95     10.03 o
   7   2   6       13.33       14.86      0.91 o
   8   2   6      586.15      558.96      6.14 o
   9   2   6       49.04       51.60      1.79 o
  10   2   6      333.74      317.43      6.51 o
  11   2   6      107.21       92.23      2.77 o
  12   2   6      115.75       98.25      2.65 o
  13   2   6       39.07       37.67      1.88 o
  14   2   6       42.40       41.92      2.29 o
  15   2   6       12.79       14.62      1.73 o
  16   2   6        0.86        1.01      1.82 o
  17   2   6        0.82        0.08      2.18 o
 -18   3   6        0.06       -0.70      4.19 o
 -17   3   6       15.57       15.12      2.25 o
 -16   3   6        5.69        5.36      1.76 o
 -15   3   6        5.93        6.38      1.69 o
 -14   3   6        0.00       -0.11      1.28 o
 -13   3   6       78.87       81.48      2.81 o
 -12   3   6        9.23       14.05      1.56 o
 -11   3   6       14.75       10.17      1.35 o
 -10   3   6      173.56      188.15      3.19 o
  -9   3   6      466.74      473.69      7.32 o
  -8   3   6       12.37        6.26      0.89 o
  -7   3   6       45.24       40.51      1.55 o
  -6   3   6      549.54      595.52      6.10 o
  -5   3   6      623.13      763.80      7.97 o
  -4   3   6      104.09      151.87      2.01 o
  -3   3   6      147.24      198.16      2.55 o
  -2   3   6     2899.76     3142.93     24.96 o
  -1   3   6      205.76      230.17      2.73 o
   0   3   6      507.10      530.06      4.90 o
   1   3   6      400.84      472.05      4.54 o
   2   3   6      869.11      968.29      8.36 o
   3   3   6        6.07       11.14      0.65 o
   4   3   6       70.71       72.61      1.36 o
   5   3   6     1310.72     1339.80     11.47 o
   6   3   6      222.69      190.64      4.71 o
   7   3   6       47.96       61.95      1.59 o
   8   3   6      187.74      186.00      2.98 o
   9   3   6       36.26       34.69      1.65 o
  10   3   6       68.15       56.89      2.24 o
  11   3   6       45.70       41.17      2.04 o
  12   3   6       20.00       22.78      1.90 o
  13   3   6       46.14       49.78      2.60 o
  14   3   6        2.23        5.19      1.35 o
  15   3   6        4.23        6.86      1.54 o
  16   3   6       86.83       84.24      4.15 o
 -17   4   6        0.01       -0.19      1.54 o
 -16   4   6       77.32       83.72      4.43 o
 -15   4   6        0.29        0.17      1.40 o
 -14   4   6        4.48        3.37      1.35 o
 -13   4   6      106.13      101.26      3.18 o
 -12   4   6       21.73       15.25      1.73 o
 -11   4   6      322.00      338.33      5.50 o
 -10   4   6        0.70        1.23      0.97 o
  -9   4   6     1215.73     1208.38     13.85 o
  -8   4   6      637.93      637.83      6.85 o
  -7   4   6      135.85      141.04      2.49 o
  -6   4   6       34.18       34.09      1.21 o
  -5   4   6      318.33      323.45      3.79 o
  -4   4   6      577.33      603.72      5.72 o
  -3   4   6      250.81      232.79      2.83 o
  -2   4   6       11.04        8.31      0.58 o
  -1   4   6     1404.28     1357.73     11.49 o
   0   4   6        0.09        0.99      0.38 o
   1   4   6      496.66      510.14      4.91 o
   2   4   6      189.49      191.15      2.40 o
   3   4   6       57.87       43.23      1.17 o
   4   4   6      281.86      259.09      7.13 o
   5   4   6      739.68      685.07      7.82 o
   6   4   6      104.51      111.04      2.41 o
   7   4   6      277.11      283.84      4.26 o
   8   4   6     1251.41     1130.32     18.00 o
   9   4   6       52.48       56.49      1.92 o
  10   4   6       67.93       63.18      2.29 o
  11   4   6      115.29      111.57      3.12 o
  12   4   6       39.49       37.98      2.11 o
  13   4   6       63.30       65.88      2.61 o
  14   4   6        0.83        2.07      1.12 o
  15   4   6        1.47        1.97      1.50 o
  16   4   6       55.27       61.40      6.98 o
 -16   5   6        3.16        7.93      6.63 o
 -15   5   6       28.98       33.03      3.07 o
 -14   5   6        1.21       -0.27      1.54 o
 -13   5   6      203.08      213.51      5.31 o
 -12   5   6      251.46      258.51      5.97 o
 -11   5   6      215.07      213.02      4.43 o
 -10   5   6      171.89      180.50      3.80 o
  -9   5   6        4.25        7.74      1.18 o
  -8   5   6      291.57      297.82      5.76 o
  -7   5   6      723.18      676.60      8.37 o
  -6   5   6        0.42        1.45      0.88 o
  -5   5   6      330.10      315.62      3.97 o
  -4   5   6      154.09      159.48      2.54 o
  -3   5   6      500.73      486.89      5.54 o
  -2   5   6        0.13        1.82      0.73 o
  -1   5   6      128.85      125.11      2.14 o
   0   5   6      141.30      142.24      2.32 o
   1   5   6      276.96      255.56      3.73 o
   2   5   6       49.83       36.82      1.36 o
   3   5   6       72.15       63.93      2.01 o
   4   5   6      154.33      153.52      2.82 o
   5   5   6      974.38      978.66     11.79 o
   6   5   6      334.68      297.13      7.90 o
   7   5   6     1645.98     1664.74     18.71 o
   8   5   6       85.34       73.22      2.42 o
   9   5   6        0.75        0.48      0.98 o
  10   5   6      134.20      127.74      3.74 o
  11   5   6      116.90      121.13      3.74 o
  12   5   6       11.97       13.62      1.82 o
  13   5   6       14.77       18.83      2.05 o
  14   5   6       98.31      112.09      4.69 o
  15   5   6       11.78       11.16      4.19 o
 -15   6   6        0.53        1.40      3.49 o
 -14   6   6       29.51       36.69      5.23 o
 -13   6   6       27.60       24.80      2.94 o
 -12   6   6       38.84       42.51      2.66 o
 -11   6   6        0.03        0.87      1.33 o
 -10   6   6       25.88       22.07      2.72 o
  -9   6   6       88.73       80.58      2.72 o
  -8   6   6       13.86       14.80      1.52 o
  -7   6   6      831.26      826.93     10.47 o
  -6   6   6        3.53        2.61      1.12 o
  -5   6   6      215.86      191.52      4.16 o
  -4   6   6      465.77      416.43      7.05 o
  -3   6   6      415.94      375.94      5.05 o
  -2   6   6      442.62      420.88      6.17 o
  -1   6   6      812.15      763.91      9.67 o
   0   6   6        2.24        1.43      1.03 o
   1   6   6      408.41      361.72      5.49 o
   2   6   6        0.02        0.18      0.98 o
   3   6   6      820.15      772.00      9.73 o
   4   6   6      145.74      140.72      3.93 o
   5   6   6       10.35        9.59      1.46 o
   6   6   6       33.43       31.21      2.17 o
   7   6   6       66.10       63.40      2.69 o
   8   6   6      300.58      280.96      7.29 o
   9   6   6        9.74       16.95      1.90 o
  10   6   6       71.54       67.69      3.63 o
  11   6   6       38.60       46.41      3.07 o
  12   6   6        3.66        4.34      1.72 o
  13   6   6       56.51       57.71      5.58 o
 -14   7   6       14.13       19.29      3.84 o
 -13   7   6       30.16       39.99      3.34 o
 -12   7   6       99.96      103.69      5.44 o
 -11   7   6       20.60       26.18      2.25 o
 -10   7   6       94.27      101.44      5.04 o
  -9   7   6       23.66       21.74      2.09 o
  -8   7   6       39.84       40.95      2.04 o
  -7   7   6        3.03        2.49      1.36 o
  -6   7   6      126.11      111.70      3.99 o
  -5   7   6       39.61       33.51      2.09 o
  -4   7   6       47.57       41.67      2.17 o
  -3   7   6       57.83       57.45      2.29 o
  -2   7   6        5.06        4.74      1.25 o
  -1   7   6       44.48       42.20      2.41 o
   0   7   6        4.95        6.87      1.25 o
   1   7   6       76.91       63.37      2.42 o
   2   7   6        6.01        6.39      1.25 o
   3   7   6      602.79      602.55      8.35 o
   4   7   6        4.29        5.93      1.40 o
   5   7   6      167.74      159.15      4.19 o
   6   7   6       10.26        7.58      1.46 o
   7   7   6       46.09       48.90      2.69 o
   8   7   6       43.73       47.71      4.41 o
   9   7   6      174.54      158.74      4.70 o
  10   7   6      127.50      126.52      4.09 o
  11   7   6       39.03       47.60      4.08 o
 -12   8   6       10.24        6.81      2.13 o
 -11   8   6       33.59       37.00      3.07 o
 -10   8   6        0.99        0.28      1.51 o
  -9   8   6       23.66       24.88      2.66 o
  -8   8   6       66.09       76.46      3.22 o
  -7   8   6       60.91       47.06      3.07 o
  -6   8   6       13.17       12.61      1.69 o
  -5   8   6      144.93      139.84      4.19 o
  -4   8   6        4.50        4.44      1.46 o
  -3   8   6       76.29       77.51      2.74 o
  -2   8   6       18.94       14.68      1.61 o
  -1   8   6        0.38        0.18      1.24 o
   0   8   6       81.24       81.81      2.74 o
   1   8   6       46.96       46.28      2.18 o
   2   8   6       82.70       79.86      2.74 o
   3   8   6       45.29       47.12      2.24 o
   4   8   6      122.28      123.16      4.00 o
   5   8   6        2.59        2.44      2.01 o
   6   8   6       16.43       19.14      1.99 o
   7   8   6        3.15        3.42      1.46 o
   8   8   6        9.24        9.12      1.81 o
   9   8   6       14.43       24.60      3.22 o
  10   8   6       16.91       17.61      2.25 o
  -9   9   6        2.36        6.63      3.84 o
  -8   9   6        1.45        0.45      1.72 o
  -7   9   6       34.07       35.23      3.73 o
  -6   9   6       18.04       23.64      2.17 o
  -5   9   6       14.38       19.26      2.09 o
  -4   9   6        4.33        6.15      1.95 o
  -3   9   6      119.96      113.80      5.54 o
  -2   9   6       17.97       19.01      1.87 o
  -1   9   6       55.70       54.28      2.50 o
   0   9   6        0.23        0.57      1.16 o
   1   9   6       27.64       26.63      1.87 o
   2   9   6       90.70       91.66      5.19 o
   3   9   6       53.18       46.45      2.87 o
   4   9   6       18.95       18.02      2.42 o
   5   9   6       60.45       73.90      3.30 o
   6   9   6        2.27        6.98      1.74 o
   7   9   6        8.17        6.81      1.76 o
   8   9   6        0.54        0.47      2.18 o
  -6  10   6       48.75       50.93      5.58 o
  -5  10   6        4.69        6.85      2.68 o
  -4  10   6       71.60       77.37      3.57 o
  -3  10   6        4.27        5.52      1.82 o
  -2  10   6       46.75       47.95      2.95 o
  -1  10   6      172.84      170.93      4.96 o
   0  10   6       16.68       20.71      1.92 o
   1  10   6       36.31       36.08      2.36 o
   2  10   6        0.92        2.79      1.63 o
   3  10   6        3.04        2.68      1.85 o
   4  10   6       42.42       44.66      6.28 o
 -18   1   7       32.85       38.76      2.95 o
 -17   1   7        0.97       -0.66      1.46 o
 -16   1   7        0.02        2.06      1.46 o
 -15   1   7      261.07      240.45      5.66 o
 -14   1   7       10.53       12.19      1.74 o
 -13   1   7       43.37       27.22      1.79 o
 -12   1   7       24.78       23.97      1.50 o
 -11   1   7        4.91        4.30      1.03 o
 -10   1   7      430.64      442.47      5.55 o
  -9   1   7      212.35      214.32      3.37 o
  -8   1   7      171.10      157.29      2.75 o
  -7   1   7      200.10      211.88      2.80 o
  -6   1   7       14.59       16.02      0.90 o
  -5   1   7      106.22      109.57      1.78 o
  -4   1   7      592.41      648.66      5.78 o
  -3   1   7       55.82       57.11      1.03 o
  -2   1   7      535.84      594.17      5.71 o
  -1   1   7     2824.38     3013.56     23.88 o
   0   1   7      716.49      778.82      7.33 o
   1   1   7      121.10      126.79      1.95 o
   2   1   7     6660.35     7261.14     56.45 o
   3   1   7      368.21      426.79      4.54 o
   4   1   7     1245.64     1468.92     12.27 o
   5   1   7      295.75      265.49      2.92 o
   6   1   7      138.33      128.87      2.32 o
   7   1   7      908.46      907.20     13.11 o
   8   1   7      454.97      429.07      5.72 o
   9   1   7       16.18       13.93      1.18 o
  10   1   7      201.88      188.19      3.48 o
  11   1   7       15.24       13.49      1.31 o
  12   1   7       15.13       16.24      1.39 o
  13   1   7       58.41       54.30      2.12 o
  14   1   7       14.69       15.31      1.57 o
  15   1   7        0.24        3.31      1.20 o
  16   1   7       49.98       62.16      2.84 o
  17   1   7       46.54       63.71      4.67 o
 -18   2   7       33.03       35.11      3.47 o
 -17   2   7        9.02        7.05      1.89 o
 -16   2   7       41.84       45.78      2.87 o
 -15   2   7       11.76       14.08      1.82 o
 -14   2   7       28.73       23.56      2.07 o
 -13   2   7       46.85       50.45      3.65 o
 -12   2   7      891.75      906.11     11.28 o
 -11   2   7        0.49       -1.05      1.05 o
 -10   2   7      269.68      274.74      4.17 o
  -9   2   7      781.61      762.08      7.75 o
  -8   2   7      664.96      696.59      7.59 o
  -7   2   7      354.05      356.96      4.51 o
  -6   2   7       13.42       22.66      0.92 o
  -5   2   7     1094.31     1150.05     10.54 o
  -4   2   7     1614.96     1569.66     12.94 o
  -3   2   7      341.73      351.73      3.53 o
  -2   2   7      696.46      716.75      6.27 o
  -1   2   7       68.99       91.72      1.61 o
   0   2   7      607.52      574.06      5.79 o
   1   2   7      422.78      435.59      5.07 o
   2   2   7        4.13        4.13      0.65 o
   3   2   7     1176.73     1117.08      9.52 o
   4   2   7     1566.12     1651.83     13.72 o
   5   2   7     2139.07     2167.34     17.79 o
   6   2   7       69.41       75.83      2.01 o
   7   2   7      222.91      213.29      4.10 o
   8   2   7     1363.86     1346.76     13.98 o
   9   2   7       28.14       28.62      1.57 o
  10   2   7      935.10      904.57     11.47 o
  11   2   7      230.93      220.36      4.43 o
  12   2   7        0.06       -0.94      0.94 o
  13   2   7      163.68      158.38      3.92 o
  14   2   7        8.99       10.37      1.41 o
  15   2   7        6.53        6.14      1.45 o
  16   2   7        8.93       14.57      2.05 o
 -17   3   7       19.27       19.14      2.25 o
 -16   3   7       40.49       47.38      3.54 o
 -15   3   7      198.33      196.35      5.05 o
 -14   3   7       35.53       37.03      2.18 o
 -13   3   7      438.04      433.35      8.16 o
 -12   3   7      109.00       87.39      2.81 o
 -11   3   7       18.85       10.74      1.21 o
 -10   3   7     3407.20     3488.15     30.39 o
  -9   3   7       57.66       58.94      1.87 o
  -8   3   7      162.98      162.85      3.80 o
  -7   3   7       55.36       53.70      1.59 o
  -6   3   7      370.80      352.74      4.10 o
  -5   3   7      481.40      529.91      5.11 o
  -4   3   7       11.69       11.98      0.61 o
  -3   3   7      336.00      330.49      3.83 o
  -2   3   7      321.21      366.66      3.73 o
  -1   3   7       50.32       36.44      1.27 o
   0   3   7     4841.67     5167.21     43.61 o
   1   3   7     1177.09     1342.07     12.27 o
   2   3   7     1573.08     1636.30     13.57 o
   3   3   7      188.49      233.95      2.82 o
   4   3   7     1241.59     1243.98     11.66 o
   5   3   7     5572.61     5668.54     57.46 o
   6   3   7      437.67      438.10      8.96 o
   7   3   7     1078.26     1059.83     11.38 o
   8   3   7      244.12      241.75      3.91 o
   9   3   7       18.93       22.89      1.61 o
  10   3   7       33.37       26.29      1.73 o
  11   3   7       32.14       32.06      1.87 o
  12   3   7       13.74       12.48      1.48 o
  13   3   7        1.37        3.01      1.16 o
  14   3   7        5.35        4.19      1.25 o
  15   3   7        3.56        4.01      1.30 o
  16   3   7        0.40        0.70      1.85 o
 -17   4   7       44.72       41.75      3.47 o
 -16   4   7        0.44       -1.43      1.51 o
 -15   4   7       35.10       40.90      2.69 o
 -14   4   7       73.58       75.65      2.86 o
 -13   4   7       45.82       47.99      2.42 o
 -12   4   7      158.96      139.51      3.85 o
 -11   4   7       81.34       83.28      2.81 o
 -10   4   7      159.33      156.80      3.01 o
  -9   4   7      821.34      792.29      8.32 o
  -8   4   7        0.36       -0.75      0.75 o
  -7   4   7      871.64      876.50     11.71 o
  -6   4   7      414.81      371.82      4.78 o
  -5   4   7        8.42        7.34      0.75 o
  -4   4   7       18.50       27.52      0.96 o
  -3   4   7       36.69       23.87      0.87 o
  -2   4   7        1.58        2.21      0.51 o
  -1   4   7      187.31      166.72      2.20 o
   0   4   7       76.78       88.83      1.72 o
   1   4   7       89.36      109.79      1.98 o
   2   4   7       97.87      106.73      2.02 o
   3   4   7      369.70      352.98      4.21 o
   4   4   7      368.78      363.38      4.39 o
   5   4   7      335.30      330.11      4.65 o
   6   4   7      194.04      186.87      3.90 o
   7   4   7        4.96        5.52      0.97 o
   8   4   7        1.96        5.83      1.07 o
   9   4   7      191.23      154.24      3.55 o
  10   4   7        0.06        0.28      0.94 o
  11   4   7      131.87      140.93      3.74 o
  12   4   7      125.18      130.19      3.61 o
  13   4   7       45.60       50.47      2.50 o
  14   4   7        0.02        1.86      1.30 o
  15   4   7      118.38      134.62      4.62 o
 -16   5   7       15.70       26.51      4.88 o
 -15   5   7        4.09        3.72      2.01 o
 -14   5   7        5.38       11.30      2.42 o
 -13   5   7        2.86        2.64      1.59 o
 -12   5   7      140.04      132.95      4.63 o
 -11   5   7       66.90       69.70      2.59 o
 -10   5   7       38.59       37.74      1.75 o
  -9   5   7       51.20       43.15      1.75 o
  -8   5   7        4.47        5.61      1.12 o
  -7   5   7        1.50        1.35      0.90 o
  -6   5   7      164.30      142.46      2.78 o
  -5   5   7      275.04      253.37      3.80 o
  -4   5   7       50.09       46.03      1.48 o
  -3   5   7       36.56       34.82      1.21 o
  -2   5   7      216.59      207.19      3.35 o
  -1   5   7        8.86        7.57      0.89 o
   0   5   7        0.07       -0.43      0.64 o
   1   5   7        1.79        1.18      0.78 o
   2   5   7      375.56      353.18      5.29 o
   3   5   7      553.24      538.32      6.55 o
   4   5   7        5.98        7.78      1.14 o
   5   5   7      261.41      246.42      4.36 o
   6   5   7       12.20       15.56      1.48 o
   7   5   7      102.41       82.97      2.61 o
   8   5   7       16.55       17.07      1.48 o
   9   5   7       24.57       29.93      2.36 o
  10   5   7      154.68      154.07      4.19 o
  11   5   7       17.34       19.70      2.09 o
  12   5   7        0.20        0.80      1.18 o
  13   5   7        0.01       -1.35      1.42 o
  14   5   7       67.83       74.21      4.15 o
 -15   6   7        0.27        8.37      4.19 o
 -14   6   7        4.95        5.07      2.68 o
 -13   6   7       15.68       20.03      2.66 o
 -12   6   7       15.83       21.84      2.66 o
 -11   6   7       74.28       88.44      5.74 o
 -10   6   7       10.26       11.07      1.82 o
  -9   6   7       70.42       68.76      2.61 o
  -8   6   7        9.99       10.14      1.71 o
  -7   6   7      416.83      393.18      6.96 o
  -6   6   7        4.70        3.34      1.22 o
  -5   6   7       14.76       12.20      2.01 o
  -4   6   7      483.04      440.79      7.41 o
  -3   6   7       42.95       49.45      2.94 o
  -2   6   7       44.34       42.89      1.92 o
  -1   6   7      428.05      382.77      5.90 o
   0   6   7        6.72        7.24      1.12 o
   1   6   7      717.25      685.15      8.92 o
   2   6   7      225.81      211.98      4.11 o
   3   6   7       63.83       59.12      2.18 o
   4   6   7        0.16        2.39      1.18 o
   5   6   7       14.35       13.62      1.74 o
   6   6   7       12.59       10.20      1.63 o
   7   6   7        9.79        6.34      1.40 o
   8   6   7       30.59       37.28      2.25 o
   9   6   7      302.79      306.07      6.27 o
  10   6   7        0.79        3.49      1.61 o
  11   6   7        3.39        3.95      1.61 o
  12   6   7        1.31        1.94      2.10 o
  13   6   7        0.55        1.00      1.90 o
 -14   7   7       27.66       39.77      6.28 o
 -13   7   7       75.59       83.57      5.66 o
 -12   7   7      135.93      130.73      5.09 o
 -11   7   7       25.16       27.39      2.62 o
 -10   7   7      128.45      145.27     10.23 o
  -9   7   7        0.90        1.20      1.22 o
  -8   7   7       12.46       15.56      2.13 o
  -7   7   7        1.31       -0.11      1.22 o
  -6   7   7      394.12      359.49      6.71 o
  -5   7   7       63.52       62.75      2.87 o
  -4   7   7      141.37      139.45      3.92 o
  -3   7   7       81.60       69.94      2.42 o
  -2   7   7       36.01       37.18      2.63 o
  -1   7   7      307.62      286.74      8.16 o
   0   7   7       81.05       81.24      2.61 o
   1   7   7      260.30      234.46      4.49 o
   2   7   7      370.26      354.93      5.86 o
   3   7   7        7.89       10.28      1.35 o
   4   7   7       34.20       36.57      2.25 o
   5   7   7       62.99       62.98      3.22 o
   6   7   7        0.08       -1.05      1.05 o
   7   7   7      143.00      153.19      4.35 o
   8   7   7        4.72        5.44      1.46 o
   9   7   7       88.51       99.96      4.83 o
  10   7   7        5.44        6.38      1.72 o
  11   7   7       90.99      101.93      4.55 o
  12   7   7       18.86       20.93      4.19 o
 -12   8   7       70.21       90.71      7.68 o
 -11   8   7       14.43       12.86      2.35 o
 -10   8   7        4.95        8.13      2.13 o
  -9   8   7       11.42        9.42      2.96 o
  -8   8   7       11.18       12.91      1.82 o
  -7   8   7       30.38       33.16      2.34 o
  -6   8   7       10.74        9.42      1.59 o
  -5   8   7       55.82       48.12      2.69 o
  -4   8   7      194.80      190.12      5.34 o
  -3   8   7        3.60        3.31      1.40 o
  -2   8   7       23.22       23.27      1.79 o
  -1   8   7      135.09      121.60      3.79 o
   0   8   7       15.99       13.43      1.56 o
   1   8   7       14.81       12.94      1.48 o
   2   8   7        0.06        1.95      1.25 o
   3   8   7       65.58       62.65      2.87 o
   4   8   7        1.20        0.08      1.33 o
   5   8   7      104.58      100.41      3.57 o
   6   8   7       14.94       19.33      2.09 o
   7   8   7        2.94        7.02      1.54 o
   8   8   7      102.33      115.16      4.16 o
   9   8   7       11.75       10.10      1.99 o
  10   8   7       83.85       99.08      8.37 o
  -9   9   7        1.29        3.49      3.49 o
  -8   9   7        0.03        2.58      1.85 o
  -7   9   7       11.25       13.46      1.99 o
  -6   9   7        5.69        4.48      1.59 o
  -5   9   7        0.15        0.17      1.91 o
  -4   9   7       27.61       30.35      2.92 o
  -3   9   7       30.35       36.97      2.52 o
  -2   9   7      110.87      109.57      5.14 o
  -1   9   7       17.02       18.25      1.87 o
   0   9   7      136.27      131.68      3.68 o
   1   9   7       15.79       17.57      2.04 o
   2   9   7       89.23       90.48      3.57 o
   3   9   7        3.13        4.69      1.54 o
   4   9   7       13.45       17.02      2.17 o
   5   9   7        2.91        1.63      1.91 o
   6   9   7        0.97        4.70      1.82 o
   7   9   7       42.40       39.80      3.22 o
   8   9   7        0.35       -2.79      2.79 o
  -6  10   7        5.08        9.07      3.49 o
  -5  10   7        1.18        4.88      2.79 o
  -4  10   7        2.57        8.37      3.49 o
  -3  10   7        9.85        6.91      2.13 o
  -2  10   7        0.01        5.20      1.93 o
  -1  10   7       10.27       12.95      2.05 o
   0  10   7        4.79        4.44      1.59 o
   1  10   7       20.20       30.30      3.18 o
   2  10   7        3.81        2.79      3.49 o
   3  10   7       13.31       20.93      4.88 o
 -18   0   8        4.41        4.82      3.14 o
 -17   0   8      129.00      111.86      5.66 o
 -16   0   8       44.58       44.68      8.72 o
 -15   0   8       26.15       38.51      6.63 o
 -14   0   8       37.24       36.28      3.18 o
 -13   0   8       19.87       11.73      1.72 o
 -12   0   8      598.64      586.57     10.32 o
 -11   0   8       27.95       25.37      2.01 o
 -10   0   8      203.82      209.12      4.83 o
  -9   0   8     1325.00     1231.31     41.66 o
  -8   0   8      159.89      135.17     10.40 o
  -7   0   8     4109.39     4447.47     57.43 o
  -6   0   8      774.94      896.92     11.05 o
  -5   0   8      244.33      300.32      4.47 o
  -4   0   8      861.57      768.82      9.57 o
  -3   0   8      277.36      252.96      3.89 o
  -2   0   8        1.73        0.23      0.44 o
  -1   0   8     2439.33     2747.49     31.01 o
   0   0   8     4889.74     5119.81     56.73 o
   1   0   8      409.24      502.43      6.65 o
   2   0   8      106.23      128.26      2.48 o
   3   0   8      703.09      670.12      8.67 o
   4   0   8        9.54        5.91      0.91 o
   5   0   8     1095.91     1141.34     13.90 o
   6   0   8      151.21      135.33      3.94 o
   7   0   8        4.25        3.02      1.21 o
   8   0   8     1405.26     1371.32     31.64 o
   9   0   8       16.89       13.23      1.61 o
  10   0   8       86.63       72.81      3.17 o
  11   0   8     1540.29     1532.09     22.78 o
  12   0   8        7.17        5.98      1.72 o
  13   0   8       36.63       42.75      3.68 o
  14   0   8       15.90       11.52      2.47 o
  15   0   8      257.91      254.45      8.84 o
  16   0   8        0.12        2.79      2.79 o
 -18   1   8       99.60      116.90      5.92 o
 -17   1   8       35.04       30.23      2.60 o
 -16   1   8       17.21       23.58      2.25 o
 -15   1   8      287.14      268.22      7.45 o
 -14   1   8       42.90       35.58      2.72 o
 -13   1   8      170.72      167.38      4.16 o
 -12   1   8        4.43        5.55      1.07 o
 -11   1   8       54.95       57.10      2.10 o
 -10   1   8       12.50       18.97      1.18 o
  -9   1   8       42.96       53.87      2.41 o
  -8   1   8      234.10      289.12      4.47 o
  -7   1   8      131.77      133.45      2.21 o
  -6   1   8     1926.89     1956.80     17.20 o
  -5   1   8        0.12        0.84      0.37 o
  -4   1   8      320.71      375.62      4.98 o
  -3   1   8      678.55      594.34      5.41 o
  -2   1   8        6.31        6.60      0.52 o
  -1   1   8      485.89      393.60      5.12 o
   0   1   8     1223.71     1287.09     11.70 o
   1   1   8      795.73      943.93      8.88 o
   2   1   8     3994.86     4319.60     34.10 o
   3   1   8      403.91      408.50      4.12 o
   4   1   8     1282.07     1522.31     13.93 o
   5   1   8      376.97      385.80      4.09 o
   6   1   8        6.52       14.58      0.95 o
   7   1   8      661.77      596.29      7.03 o
   8   1   8      226.90      194.61      3.29 o
   9   1   8       57.13       62.61      2.01 o
  10   1   8       61.25       52.22      2.43 o
  11   1   8       27.29       24.14      1.73 o
  12   1   8       99.59      111.23      3.23 o
  13   1   8        6.80        6.70      1.35 o
  14   1   8      116.29      126.89      4.61 o
  15   1   8        0.72        3.50      1.30 o
  16   1   8        1.10        0.00      1.97 o
 -17   2   8       41.70       39.39      2.83 o
 -16   2   8        0.03       -1.25      1.45 o
 -15   2   8        7.65        7.92      1.69 o
 -14   2   8       14.72        8.01      1.50 o
 -13   2   8        0.06        0.33      1.09 o
 -12   2   8        0.05        1.59      1.22 o
 -11   2   8       38.32       30.16      1.55 o
 -10   2   8       57.28       55.46      1.87 o
  -9   2   8        0.24        1.06      0.89 o
  -8   2   8       13.27        8.73      1.24 o
  -7   2   8      489.57      517.72      5.56 o
  -6   2   8       94.97      124.06      2.08 o
  -5   2   8        0.79        1.66      0.44 o
  -4   2   8      207.07      186.11      2.25 o
  -3   2   8     1530.83     1723.11     14.13 o
  -2   2   8     1232.01     1234.29     10.43 o
  -1   2   8     1763.19     1870.63     16.53 o
   0   2   8     1779.05     1913.38     16.87 o
   1   2   8       18.84       20.44      0.85 o
   2   2   8      394.16      380.36      4.32 o
   3   2   8     1310.15     1440.23     13.09 o
   4   2   8     1118.99     1168.06     10.98 o
   5   2   8        8.59        5.30      0.85 o
   6   2   8      275.48      295.19      4.25 o
   7   2   8        0.09        0.37      0.67 o
   8   2   8      730.33      668.76      8.92 o
   9   2   8      408.69      382.34      6.11 o
  10   2   8      117.65      115.56      3.12 o
  11   2   8       17.06       16.92      1.97 o
  12   2   8       12.74       13.57      1.82 o
  13   2   8        1.14        1.82      1.31 o
  14   2   8      152.44      141.19      4.35 o
  15   2   8       27.84       22.15      2.25 o
  16   2   8        0.06        2.09      1.97 o
 -17   3   8       19.45       22.06      2.52 o
 -16   3   8        2.89        1.86      1.54 o
 -15   3   8        0.13        1.22      1.40 o
 -14   3   8        1.16        0.93      1.20 o
 -13   3   8        1.70       -0.33      1.22 o
 -12   3   8      114.78      126.39      3.36 o
 -11   3   8       38.05       38.01      1.79 o
 -10   3   8     1246.63     1272.68     13.43 o
  -9   3   8      205.25      203.17      3.29 o
  -8   3   8      435.97      387.14      5.23 o
  -7   3   8       24.64       21.99      1.08 o
  -6   3   8      337.41      326.82      3.98 o
  -5   3   8        1.89        3.38      0.58 o
  -4   3   8        2.92        2.63      0.61 o
  -3   3   8      211.49      206.50      2.89 o
  -2   3   8      188.81      175.72      2.27 o
  -1   3   8       54.67       55.49      1.48 o
   0   3   8     1354.93     1470.70     13.41 o
   1   3   8      359.70      366.68      4.25 o
   2   3   8       82.80       56.86      1.49 o
   3   3   8        0.41        0.50      0.53 o
   4   3   8      116.06      111.54      2.73 o
   5   3   8       17.90       17.63      1.18 o
   6   3   8       22.54       26.47      1.31 o
   7   3   8        3.54        2.67      0.85 o
   8   3   8       91.22       82.32      2.50 o
   9   3   8       61.46       54.00      2.11 o
  10   3   8       63.48       68.65      2.50 o
  11   3   8       25.74       27.29      1.87 o
  12   3   8       21.94       22.09      1.79 o
  13   3   8       46.83       54.04      2.47 o
  14   3   8        4.93        9.61      1.52 o
  15   3   8        3.22        3.89      1.32 o
 -17   4   8        3.33        4.80      2.26 o
 -16   4   8        1.78       -1.54      1.54 o
 -15   4   8       62.42       72.67      3.22 o
 -14   4   8        0.99        0.13      1.18 o
 -13   4   8       59.45       55.44      2.61 o
 -12   4   8      360.60      378.94      8.10 o
 -11   4   8       55.18       51.56      2.03 o
 -10   4   8      366.28      370.72      4.89 o
  -9   4   8      185.66      157.58      3.16 o
  -8   4   8      102.85       88.45      2.08 o
  -7   4   8      330.39      321.07      4.13 o
  -6   4   8       48.15       52.26      1.56 o
  -5   4   8       46.13       58.07      1.70 o
  -4   4   8      387.33      367.23      3.98 o
  -3   4   8       10.31        6.74      0.70 o
  -2   4   8       13.90       16.29      0.91 o
  -1   4   8      262.48      301.61      5.23 o
   0   4   8       11.47       12.92      0.85 o
   1   4   8       49.68       49.97      1.62 o
   2   4   8      178.33      149.27      5.08 o
   3   4   8     1241.03     1192.85     13.98 o
   4   4   8      166.54      142.29      2.54 o
   5   4   8      841.74      778.41      8.87 o
   6   4   8       34.19       30.87      1.69 o
   7   4   8      215.87      189.82      3.49 o
   8   4   8      701.57      672.41      8.25 o
   9   4   8        6.07        6.66      1.25 o
  10   4   8        0.05        0.26      0.98 o
  11   4   8       33.59       29.66      1.98 o
  12   4   8       95.42      100.38      3.18 o
  13   4   8        1.24        4.88      1.25 o
  14   4   8        0.76        3.31      1.83 o
  15   4   8        4.69        9.07      3.49 o
 -16   5   8        2.49        4.12      2.68 o
 -15   5   8       41.54       35.26      3.22 o
 -14   5   8        0.84        2.47      1.50 o
 -13   5   8       80.48       85.35      3.49 o
 -12   5   8       17.42       22.11      2.17 o
 -11   5   8      189.60      182.96      4.62 o
 -10   5   8        4.58        1.40      0.94 o
  -9   5   8      326.82      297.19      4.69 o
  -8   5   8       17.95       12.98      1.38 o
  -7   5   8       76.96       78.58      2.21 o
  -6   5   8      223.41      234.35      4.39 o
  -5   5   8        8.43        6.95      1.00 o
  -4   5   8       71.01       66.49      2.49 o
  -3   5   8      422.03      393.66      5.16 o
  -2   5   8       65.53       60.12      1.94 o
  -1   5   8      609.13      587.76      6.97 o
   0   5   8      172.58      144.93      2.99 o
   1   5   8       62.45       58.80      1.84 o
   2   5   8     1402.07     1310.63     14.91 o
   3   5   8       13.10       11.46      1.20 o
   4   5   8      100.69      101.40      2.74 o
   5   5   8       10.14        9.90      1.16 o
   6   5   8      522.15      513.14      7.42 o
   7   5   8      579.60      512.42      7.54 o
   8   5   8       94.03       77.88      2.67 o
   9   5   8        1.37        4.24      1.21 o
  10   5   8        1.13        1.77      1.28 o
  11   5   8      181.63      198.88      5.24 o
  12   5   8       14.49       18.38      2.42 o
  13   5   8       19.74       28.19      2.54 o
  14   5   8      157.66      164.52      7.14 o
 -15   6   8       10.57       13.95      5.58 o
 -14   6   8       32.61       34.78      4.17 o
 -13   6   8        4.63        7.91      2.84 o
 -12   6   8       57.96       60.54      3.58 o
 -11   6   8        1.83        3.58      1.79 o
 -10   6   8       38.88       42.68      2.52 o
  -9   6   8      151.94      153.30      4.80 o
  -8   6   8       28.44       25.01      2.05 o
  -7   6   8      145.83      122.45      3.72 o
  -6   6   8       50.51       45.39      2.92 o
  -5   6   8       23.84       23.00      1.90 o
  -4   6   8      209.10      211.62      4.70 o
  -3   6   8       16.15       14.03      1.35 o
  -2   6   8       92.92       85.15      2.47 o
  -1   6   8       15.60       13.58      1.35 o
   0   6   8      704.12      711.25      9.29 o
   1   6   8      457.84      465.53      6.86 o
   2   6   8        6.03       10.77      1.64 o
   3   6   8      701.20      697.70     10.54 o
   4   6   8       32.48       23.40      1.82 o
   5   6   8      500.76      480.17      8.01 o
   6   6   8       53.29       56.32      2.60 o
   7   6   8       23.07       21.82      1.99 o
   8   6   8       31.30       39.34      2.40 o
   9   6   8       18.21       22.56      1.99 o
  10   6   8       12.28       14.33      2.26 o
  11   6   8       10.75       16.50      4.22 o
  12   6   8       13.19       14.61      2.42 o
  13   6   8       15.96       16.05      4.19 o
 -13   7   8        6.81        5.23      2.96 o
 -12   7   8        0.20        1.90      2.68 o
 -11   7   8       12.93       16.23      2.35 o
 -10   7   8        0.13        0.31      2.18 o
  -9   7   8        0.56        1.45      1.25 o
  -8   7   8       10.34        6.53      1.50 o
  -7   7   8        8.59        4.71      1.61 o
  -6   7   8       46.26       56.83      2.83 o
  -5   7   8      107.78      111.23      3.65 o
  -4   7   8        0.57       -0.48      1.28 o
  -3   7   8      116.03      111.79      3.57 o
  -2   7   8        0.45       -0.98      0.98 o
  -1   7   8        0.02       -0.27      1.03 o
   0   7   8       85.64       79.34      2.88 o
   1   7   8       29.01       25.12      1.79 o
   2   7   8      222.51      223.78      4.55 o
   3   7   8      150.50      148.06      4.09 o
   4   7   8       24.72       24.02      1.99 o
   5   7   8       61.12       66.41      2.95 o
   6   7   8      129.33      139.34      4.19 o
   7   7   8       67.17       68.18      3.14 o
   8   7   8        0.18        2.62      1.51 o
   9   7   8        0.42        1.05      1.40 o
  10   7   8        7.50        5.35      2.01 o
  11   7   8        1.33        4.19      2.79 o
 -11   8   8       27.75       37.10      4.08 o
 -10   8   8        0.08       -0.17      1.93 o
  -9   8   8        1.43        2.62      1.93 o
  -8   8   8       55.30       55.74      4.83 o
  -7   8   8        0.02        0.14      1.41 o
  -6   8   8        9.37       14.19      1.82 o
  -5   8   8       17.48       20.16      2.17 o
  -4   8   8       21.84       22.29      1.99 o
  -3   8   8       13.53       14.41      1.82 o
  -2   8   8       44.47       43.92      2.44 o
  -1   8   8        1.36        2.22      1.16 o
   0   8   8       58.55       52.93      2.42 o
   1   8   8      105.79       91.98      3.05 o
   2   8   8       15.47       12.15      1.56 o
   3   8   8        4.48        4.52      1.46 o
   4   8   8        3.87        7.98      1.46 o
   5   8   8        9.64       12.36      1.99 o
   6   8   8        2.36        9.79      1.69 o
   7   8   8       18.92       25.09      2.34 o
   8   8   8       23.13       25.19      2.44 o
   9   8   8        4.55        5.58      2.47 o
  10   8   8        0.09       -0.70      2.79 o
  -9   9   8        4.91       10.47      4.19 o
  -8   9   8        3.99        4.03      1.85 o
  -7   9   8       49.81       55.54      3.11 o
  -6   9   8       48.02       41.73      2.76 o
  -5   9   8       14.32       16.38      2.09 o
  -4   9   8        5.14        6.53      1.63 o
  -3   9   8        0.36        1.74      1.54 o
  -2   9   8       63.42       65.99      3.22 o
  -1   9   8       20.94       16.18      2.09 o
   0   9   8        1.37        1.42      1.26 o
   1   9   8        0.33        0.00      1.25 o
   2   9   8       14.13       14.28      2.09 o
   3   9   8       23.28       25.87      3.12 o
   4   9   8        1.78        1.36      1.51 o
   5   9   8       30.70       36.93      2.79 o
   6   9   8       47.77       52.64      3.63 o
  -2  10   8        0.23        3.49      3.49 o
  -1  10   8        4.78        2.79      3.49 o
   0  10   8        7.27       10.47      4.19 o
   1  10   8        1.65        2.09      3.49 o
   2  10   8        2.21        1.40      3.49 o
 -17   1   9        1.47        1.88      1.64 o
 -16   1   9        2.03        3.90      1.63 o
 -15   1   9        0.21        1.25      1.61 o
 -14   1   9        4.28        8.25      1.35 o
 -13   1   9       16.23       19.14      1.50 o
 -12   1   9        8.39        6.39      1.25 o
 -11   1   9       30.51       28.35      1.42 o
 -10   1   9       50.65       38.20      1.60 o
  -9   1   9      356.35      365.43      4.89 o
  -8   1   9      566.41      561.50      6.55 o
  -7   1   9      348.00      352.15      6.12 o
  -6   1   9      259.12      204.63      2.82 o
  -5   1   9        0.76        2.43      0.44 o
  -4   1   9     1384.63     1478.39     12.38 o
  -3   1   9     1163.75     1228.91     10.47 o
  -2   1   9     1036.04     1171.33      9.96 o
  -1   1   9     1746.04     1822.45     14.96 o
   0   1   9      291.77      312.02      4.07 o
   1   1   9      156.71      147.28      2.29 o
   2   1   9      813.01      878.86      7.76 o
   3   1   9       13.26        8.05      0.61 o
   4   1   9       19.19       22.83      0.97 o
   5   1   9       55.90       53.70      1.39 o
   6   1   9      343.96      326.93      4.56 o
   7   1   9       10.19        6.13      0.98 o
   8   1   9       20.38       15.14      1.41 o
   9   1   9       11.51       15.88      1.41 o
  10   1   9        1.52        1.26      1.11 o
  11   1   9      139.90      136.22      3.51 o
  12   1   9       19.50       17.19      1.73 o
  13   1   9        4.15        5.03      1.81 o
  14   1   9       19.29       23.98      2.17 o
  15   1   9       19.30       21.56      2.17 o
  16   1   9       26.77       31.40      4.88 o
 -17   2   9        7.33        6.18      1.99 o
 -16   2   9        0.15        2.79      1.54 o
 -15   2   9       95.87      104.87      3.74 o
 -14   2   9       36.48       33.41      1.98 o
 -13   2   9       11.43       12.35      1.41 o
 -12   2   9      264.14      247.44      4.17 o
 -11   2   9        0.97        2.63      0.92 o
 -10   2   9       31.83       41.27      1.68 o
  -9   2   9       41.74       40.20      1.60 o
  -8   2   9      380.93      398.28      5.16 o
  -7   2   9       19.27       19.56      0.95 o
  -6   2   9       15.62       21.64      0.97 o
  -5   2   9       74.30       78.85      1.59 o
  -4   2   9       10.60       17.80      0.79 o
  -3   2   9      449.85      382.41      3.95 o
  -2   2   9      362.55      370.52      3.96 o
  -1   2   9      868.37      935.42      8.96 o
   0   2   9        0.91        0.22      0.72 o
   1   2   9       54.14       50.95      2.04 o
   2   2   9     1584.53     1680.40     15.24 o
   3   2   9     2309.65     2451.08     21.60 o
   4   2   9       48.45       57.42      1.60 o
   5   2   9     1760.03     1700.43     16.97 o
   6   2   9       70.88       67.46      1.94 o
   7   2   9       49.89       44.70      1.87 o
   8   2   9       80.46       72.78      2.79 o
   9   2   9        7.80        8.23      1.17 o
  10   2   9       71.36       65.84      3.39 o
  11   2   9       61.32       55.73      2.50 o
  12   2   9       25.75       30.26      1.92 o
  13   2   9        6.49       10.88      2.06 o
  14   2   9       15.89       13.87      1.62 o
  15   2   9       53.97       63.96      3.19 o
 -17   3   9        3.96       -0.90      2.03 o
 -16   3   9       91.61      107.17      4.00 o
 -15   3   9       33.98       34.88      2.60 o
 -14   3   9        7.30        6.95      1.45 o
 -13   3   9       61.40       62.39      2.55 o
 -12   3   9        0.51        0.84      1.02 o
 -11   3   9        0.04       -0.37      0.97 o
 -10   3   9       80.31       78.46      2.36 o
  -9   3   9      667.29      676.30      7.97 o
  -8   3   9      638.28      584.39      6.39 o
  -7   3   9       27.05       24.75      1.15 o
  -6   3   9     2081.97     2030.19     29.31 o
  -5   3   9      761.03      805.48     14.39 o
  -4   3   9      456.44      455.01      5.31 o
  -3   3   9      691.57      674.56      6.91 o
  -2   3   9      160.73      127.93      2.16 o
  -1   3   9     1278.40     1207.30     11.30 o
   0   3   9      149.89      168.17      2.55 o
   1   3   9       50.00       41.95      1.32 o
   2   3   9        1.91        4.04      0.73 o
   3   3   9      199.01      189.26      2.89 o
   4   3   9      139.60      137.23      2.36 o
   5   3   9      172.76      194.10      6.12 o
   6   3   9      576.34      555.06      6.88 o
   7   3   9       25.71       28.78      1.40 o
   8   3   9      112.64      103.91      2.92 o
   9   3   9      207.46      202.61      4.17 o
  10   3   9       13.29       15.07      1.56 o
  11   3   9       65.80       64.87      2.65 o
  12   3   9       15.85       17.51      1.79 o
  13   3   9       16.11       17.54      1.79 o
  14   3   9       20.60       22.13      1.98 o
  15   3   9        0.23       -0.65      1.80 o
 -17   4   9        6.71        7.21      2.42 o
 -16   4   9        0.24        0.00      1.63 o
 -15   4   9       30.09       31.58      2.39 o
 -14   4   9       17.04       20.64      1.92 o
 -13   4   9        8.99       10.06      1.52 o
 -12   4   9       10.47        9.68      1.59 o
 -11   4   9      289.01      285.74      4.65 o
 -10   4   9       65.74       61.87      2.17 o
  -9   4   9       54.50       57.29      1.83 o
  -8   4   9       26.06       24.79      1.25 o
  -7   4   9       45.56       47.52      1.56 o
  -6   4   9      505.95      482.22      6.02 o
  -5   4   9       18.80       16.56      1.10 o
  -4   4   9       13.78       11.58      0.89 o
  -3   4   9       44.23       49.77      1.45 o
  -2   4   9      155.02      142.95      2.70 o
  -1   4   9       51.15       48.89      1.49 o
   0   4   9      279.16      288.60      4.03 o
   1   4   9        6.54        6.36      0.82 o
   2   4   9       52.23       47.58      1.45 o
   3   4   9       80.52       78.63      2.17 o
   4   4   9      403.81      376.27      5.96 o
   5   4   9      134.82      122.51      2.61 o
   6   4   9       24.36       26.17      1.72 o
   7   4   9      138.25      138.68      2.98 o
   8   4   9       68.57       70.95      2.55 o
   9   4   9       11.85       17.17      1.48 o
  10   4   9        7.81        9.47      1.30 o
  11   4   9        1.04        2.62      1.16 o
  12   4   9        2.81        1.76      1.22 o
  13   4   9       73.09       76.43      2.98 o
  14   4   9       33.62       43.45      2.87 o
 -16   5   9        5.24        2.22      2.68 o
 -15   5   9        0.13        0.68      1.71 o
 -14   5   9        0.09        1.38      1.59 o
 -13   5   9        1.24        0.17      1.51 o
 -12   5   9        2.75        3.55      1.90 o
 -11   5   9       10.39       13.15      1.82 o
 -10   5   9       55.50       50.91      2.57 o
  -9   5   9        0.21        0.32      1.06 o
  -8   5   9      420.18      387.88      7.89 o
  -7   5   9       60.34       65.88      2.34 o
  -6   5   9        5.12        6.07      1.12 o
  -5   5   9      285.99      233.33      4.27 o
  -4   5   9      150.10      141.72      3.10 o
  -3   5   9      154.19      138.46      2.91 o
  -2   5   9        4.13        4.43      0.92 o
  -1   5   9        0.11        0.49      0.94 o
   0   5   9       59.83       55.32      1.84 o
   1   5   9      243.89      235.46      4.47 o
   2   5   9       93.88       94.38      2.46 o
   3   5   9      197.28      184.00      3.80 o
   4   5   9        2.47        3.08      0.98 o
   5   5   9      215.69      208.55      4.17 o
   6   5   9        7.30        6.84      1.25 o
   7   5   9      130.38      126.80      3.65 o
   8   5   9        6.12        7.62      1.30 o
   9   5   9        2.39        3.49      1.40 o
  10   5   9       27.13       28.14      2.25 o
  11   5   9       22.11       28.50      2.17 o
  12   5   9        0.00       -0.21      1.35 o
  13   5   9        7.48        6.25      1.69 o
 -15   6   9       10.45        9.77      4.88 o
 -14   6   9        0.56        0.38      2.44 o
 -13   6   9        6.47        6.34      2.84 o
 -12   6   9       48.21       46.94      4.17 o
 -11   6   9        1.24        4.61      2.32 o
 -10   6   9        2.76        4.42      1.95 o
  -9   6   9        9.69        9.43      1.50 o
  -8   6   9        8.16        9.80      1.69 o
  -7   6   9      837.08      760.34     11.33 o
  -6   6   9       27.54       25.40      2.05 o
  -5   6   9       17.62       16.54      1.69 o
  -4   6   9        0.03       -0.14      1.11 o
  -3   6   9       96.27       81.00      4.33 o
  -2   6   9        2.15        5.67      1.20 o
  -1   6   9       39.91       43.69      2.04 o
   0   6   9      220.70      186.89      3.92 o
   1   6   9        3.73        2.69      1.55 o
   2   6   9       94.70       94.25      2.74 o
   3   6   9       48.34       49.51      2.44 o
   4   6   9        4.54        4.01      1.40 o
   5   6   9       15.71       17.14      1.80 o
   6   6   9        0.35        0.47      1.11 o
   7   6   9        0.25        0.05      1.11 o
   8   6   9      164.02      153.75      4.35 o
   9   6   9       13.96       15.69      2.26 o
  10   6   9        2.02        1.40      1.61 o
  11   6   9        1.93        2.09      1.61 o
  12   6   9       31.72       36.50      3.95 o
 -13   7   9        8.83        8.37      4.88 o
 -12   7   9       15.05       15.53      5.23 o
 -11   7   9       13.23       22.31      3.35 o
 -10   7   9       10.49       11.55      2.26 o
  -9   7   9       18.96       16.73      1.95 o
  -8   7   9        1.19        0.67      1.22 o
  -7   7   9        3.02        2.41      1.33 o
  -6   7   9       89.75       96.93      3.57 o
  -5   7   9      139.07      121.95      5.44 o
  -4   7   9       73.92       74.14      3.11 o
  -3   7   9      217.82      195.91      4.88 o
  -2   7   9       40.52       36.47      2.25 o
  -1   7   9       77.06       70.67      2.61 o
   0   7   9       63.35       52.38      2.29 o
   1   7   9       14.61       11.24      1.74 o
   2   7   9       28.79       25.34      1.79 o
   3   7   9       40.34       38.57      2.44 o
   4   7   9       22.79       27.21      2.09 o
   5   7   9       44.71       43.14      2.60 o
   6   7   9      200.98      199.59      5.14 o
   7   7   9       30.76       28.91      2.25 o
   8   7   9       70.05       64.70      4.63 o
   9   7   9       17.54       20.86      2.53 o
  10   7   9        2.25        6.61      2.13 o
  11   7   9       57.40       55.82      6.98 o
 -11   8   9       41.05       36.28      5.58 o
 -10   8   9       12.68       18.49      2.66 o
  -9   8   9       74.19       87.01      3.65 o
  -8   8   9        1.70        6.06      1.59 o
  -7   8   9       30.67       25.60      2.25 o
  -6   8   9        3.32        3.80      1.54 o
  -5   8   9        1.78        4.15      1.46 o
  -4   8   9        8.93        9.50      1.74 o
  -3   8   9       87.40       85.95      3.39 o
  -2   8   9       85.85       83.72      5.14 o
  -1   8   9        3.38        3.19      1.46 o
   0   8   9      121.85      111.98      3.36 o
   1   8   9       11.66       10.18      1.52 o
   2   8   9        9.98       12.07      2.32 o
   3   8   9      120.30      118.70      4.26 o
   4   8   9       10.19       10.56      1.90 o
   5   8   9      114.23      126.23      4.27 o
   6   8   9        6.77       14.65      2.09 o
   7   8   9        0.74        3.41      1.54 o
   8   8   9       93.50      104.95      5.92 o
   9   8   9        5.20       11.86      4.19 o
  -8   9   9       53.23       56.55      4.44 o
  -7   9   9        1.63        2.14      1.72 o
  -6   9   9       59.59       65.18      3.39 o
  -5   9   9       69.18       71.21      3.39 o
  -4   9   9       30.46       32.76      2.52 o
  -3   9   9       79.43       84.30      3.57 o
  -2   9   9       25.18       32.43      2.92 o
  -1   9   9      100.52      109.67      4.00 o
   0   9   9       56.50       61.91      3.14 o
   1   9   9        1.11        1.92      1.40 o
   2   9   9        9.09        6.80      1.74 o
   3   9   9        1.98        3.96      2.52 o
   4   9   9        8.49       12.55      2.09 o
   5   9   9        8.04       14.81      2.42 o
  -1  10   9       28.58       32.10      4.88 o
   0  10   9        0.30       -2.79      2.79 o
 -17   0  10       27.11       29.56      3.68 o
 -16   0  10        7.06        4.73      2.18 o
 -15   0  10      183.84      192.76     10.12 o
 -14   0  10       70.98       71.03      6.98 o
 -13   0  10       16.38       22.89      2.13 o
 -12   0  10       36.85       44.21      3.18 o
 -11   0  10        3.34        5.37      1.44 o
 -10   0  10      262.79      216.59      5.09 o
  -9   0  10       17.83       19.18      1.61 o
  -8   0  10      141.23      120.37      3.47 o
  -7   0  10      521.26      500.74      8.57 o
  -6   0  10      145.08      120.77      8.04 o
  -5   0  10     1004.35     1008.78     12.52 o
  -4   0  10      935.59      906.83     11.40 o
  -3   0  10     1009.03     1066.14     14.30 o
  -2   0  10      599.55      622.51      8.34 o
  -1   0  10       42.36       26.42      1.28 o
   0   0  10     1323.64     1343.08     16.17 o
   1   0  10      395.51      444.24      6.38 o
   2   0  10       61.28       55.99      1.76 o
   3   0  10      424.26      433.46      6.34 o
   4   0  10      487.84      490.62      8.36 o
   5   0  10       67.79       69.54      2.92 o
   6   0  10      345.36      316.93      8.39 o
   7   0  10       18.05       13.99      1.97 o
   8   0  10       86.38       84.67      4.17 o
   9   0  10     1120.84     1103.10     21.95 o
  10   0  10      190.77      156.04      6.15 o
  11   0  10       68.46       63.97      4.17 o
  12   0  10       75.17       67.71      4.17 o
  13   0  10       39.79       35.43      3.68 o
  14   0  10       79.63       85.10      5.23 o
  15   0  10       86.64       80.24      6.98 o
 -17   1  10       10.77       13.33      2.12 o
 -16   1  10       11.35        9.19      1.82 o
 -15   1  10       28.96       28.25      2.34 o
 -14   1  10       46.06       45.50      2.29 o
 -13   1  10       25.67       19.21      1.46 o
 -12   1  10        6.50       10.50      1.14 o
 -11   1  10      243.29      215.54      3.65 o
 -10   1  10       46.72       43.80      1.82 o
  -9   1  10      139.53      127.95      3.54 o
  -8   1  10       33.11       24.33      1.46 o
  -7   1  10       15.79       18.93      1.14 o
  -6   1  10     2170.49     2213.11     30.49 o
  -5   1  10       17.23       19.09      1.28 o
  -4   1  10      278.15      258.32      3.02 o
  -3   1  10      238.44      274.28      3.14 o
  -2   1  10       20.34       26.80      0.92 o
  -1   1  10      383.64      408.78      4.15 o
   0   1  10       28.13       27.76      1.00 o
   1   1  10      761.01      788.14      7.86 o
   2   1  10        9.33       14.66      1.51 o
   3   1  10      128.16      141.63      2.32 o
   4   1  10      248.61      265.75      4.51 o
   5   1  10       15.50       13.15      1.02 o
   6   1  10      511.72      496.03      6.96 o
   7   1  10      293.33      286.18      5.29 o
   8   1  10      108.78      100.80      3.03 o
   9   1  10      320.33      311.58      5.47 o
  10   1  10      155.49      152.66      3.74 o
  11   1  10      477.85      476.27      8.54 o
  12   1  10      111.61       94.45      3.49 o
  13   1  10        4.31        4.54      1.40 o
  14   1  10       99.82       91.67      3.57 o
  15   1  10        2.90        4.03      2.18 o
 -17   2  10       26.33       30.94      2.66 o
 -16   2  10        0.01       -1.40      1.40 o
 -15   2  10        0.09        0.75      1.39 o
 -14   2  10        4.93        5.68      1.41 o
 -13   2  10       17.65       19.81      1.77 o
 -12   2  10        0.06       -0.85      0.85 o
 -11   2  10      157.24      142.47      3.08 o
 -10   2  10      109.24      120.84      2.81 o
  -9   2  10       53.91       45.29      1.79 o
  -8   2  10      100.71      103.51      2.41 o
  -7   2  10      319.20      306.92      3.97 o
  -6   2  10       61.35       67.31      1.59 o
  -5   2  10        7.02        6.49      0.70 o
  -4   2  10      150.06      170.69      2.30 o
  -3   2  10      215.20      223.33      3.03 o
  -2   2  10       89.22       63.62      1.49 o
  -1   2  10       26.15       31.37      1.11 o
   0   2  10       26.13       26.52      1.05 o
   1   2  10       15.24       13.94      0.88 o
   2   2  10        1.39        0.70      0.53 o
   3   2  10        5.04        9.59      2.27 o
   4   2  10      225.13      213.97      4.82 o
   5   2  10      311.68      294.45      4.35 o
   6   2  10      258.24      233.12      3.83 o
   7   2  10       26.53       28.98      1.73 o
   8   2  10      228.42      212.40      4.49 o
   9   2  10        1.28        1.29      0.98 o
  10   2  10       30.67       33.69      1.98 o
  11   2  10       27.39       20.82      1.87 o
  12   2  10       43.57       47.33      2.99 o
  13   2  10       25.60       25.41      3.61 o
  14   2  10       10.22        9.07      1.63 o
  15   2  10        3.98        6.28      3.49 o
 -17   3  10        0.97        1.63      2.01 o
 -16   3  10       41.62       44.76      2.87 o
 -15   3  10       12.19       16.29      1.96 o
 -14   3  10        0.65       -1.35      1.35 o
 -13   3  10       14.39       16.48      1.67 o
 -12   3  10        0.40        0.77      1.07 o
 -11   3  10        3.39        0.32      0.92 o
 -10   3  10      111.56      114.82      2.69 o
  -9   3  10       72.05       71.35      2.16 o
  -8   3  10        2.02        3.65      0.97 o
  -7   3  10      387.59      382.00      4.73 o
  -6   3  10       25.57       24.29      1.30 o
  -5   3  10        5.86        6.95      0.85 o
  -4   3  10       92.89       74.55      1.87 o
  -3   3  10       16.93       18.07      0.95 o
  -2   3  10       32.60       22.74      1.05 o
  -1   3  10       16.12       19.56      1.00 o
   0   3  10       36.77       32.57      1.18 o
   1   3  10      285.66      306.29      3.98 o
   2   3  10       41.75       38.70      1.35 o
   3   3  10       76.98       65.57      1.71 o
   4   3  10       36.66       35.18      1.46 o
   5   3  10       38.38       39.11      1.65 o
   6   3  10       51.85       50.36      1.84 o
   7   3  10       29.58       28.69      1.67 o
   8   3  10       11.94       12.55      1.30 o
   9   3  10      179.98      152.37      3.80 o
  10   3  10       25.13       25.73      1.87 o
  11   3  10       30.67       27.37      1.92 o
  12   3  10        0.29       -0.39      1.03 o
  13   3  10        1.44        2.03      1.25 o
  14   3  10       11.34       16.05      1.81 o
 -16   4  10        9.08       11.33      2.45 o
 -15   4  10        6.71        6.17      2.38 o
 -14   4  10        9.41       12.72      1.73 o
 -13   4  10       20.34       20.77      1.92 o
 -12   4  10      144.05      152.11      3.73 o
 -11   4  10        0.55       -0.97      1.04 o
 -10   4  10       12.62       15.64      1.34 o
  -9   4  10      177.69      177.27      3.78 o
  -8   4  10      120.59      115.53      2.97 o
  -7   4  10        1.09        2.00      0.94 o
  -6   4  10        0.28        1.05      0.85 o
  -5   4  10       51.06       49.37      2.34 o
  -4   4  10        0.13        0.00      0.63 o
  -3   4  10      357.68      313.35      4.05 o
  -2   4  10       34.14       25.20      1.15 o
  -1   4  10       43.42       33.87      1.27 o
   0   4  10      478.84      478.13      7.19 o
   1   4  10      168.12      174.48      2.85 o
   2   4  10       66.25       57.24      1.68 o
   3   4  10        1.36        0.70      0.79 o
   4   4  10       53.88       48.37      1.75 o
   5   4  10      510.49      468.76      6.26 o
   6   4  10       54.09       48.11      1.84 o
   7   4  10      317.49      285.86      4.59 o
   8   4  10      108.92      112.65      3.12 o
   9   4  10       41.85       37.73      2.04 o
  10   4  10        2.22        3.21      1.25 o
  11   4  10       23.38       22.65      1.87 o
  12   4  10       61.65       62.87      2.80 o
  13   4  10       11.42       13.12      3.28 o
  14   4  10        4.51        7.42      2.79 o
 -15   5  10        5.26        6.19      2.35 o
 -14   5  10       71.52       73.59      4.03 o
 -13   5  10       71.50       72.62      3.88 o
 -12   5  10       13.45       15.33      2.20 o
 -11   5  10       80.46       82.18      3.30 o
 -10   5  10        0.50        0.30      1.33 o
  -9   5  10      159.47      164.03      3.70 o
  -8   5  10      319.69      294.58      5.23 o
  -7   5  10       57.35       59.50      2.34 o
  -6   5  10      367.38      353.95      6.86 o
  -5   5  10       46.41       45.74      1.92 o
  -4   5  10      201.92      194.65      4.74 o
  -3   5  10      256.89      230.92      4.24 o
  -2   5  10       19.78       17.78      1.21 o
  -1   5  10       34.85       37.14      1.65 o
   0   5  10      102.57       95.64      2.41 o
   1   5  10      337.14      311.45      4.65 o
   2   5  10      912.87      860.79      9.77 o
   3   5  10      210.51      195.86      3.99 o
   4   5  10      120.95      127.74      3.23 o
   5   5  10        6.97        6.72      1.16 o
   6   5  10      624.47      615.62      8.73 o
   7   5  10        3.18        6.85      1.30 o
   8   5  10       36.08       42.20      2.52 o
   9   5  10       68.40       70.84      3.14 o
  10   5  10       72.47       74.17      3.14 o
  11   5  10       70.25       78.36      3.30 o
  12   5  10       15.45       17.92      2.09 o
  13   5  10        4.34        8.81      2.26 o
 -14   6  10        1.32       -4.19      4.19 o
 -13   6  10        0.34        1.54      2.79 o
 -12   6  10       99.52      113.56      5.86 o
 -11   6  10      115.90      115.78      6.98 o
 -10   6  10        6.67       12.78      2.13 o
  -9   6  10        8.00        8.96      1.69 o
  -8   6  10       20.55       21.32      2.05 o
  -7   6  10        3.01        4.96      1.54 o
  -6   6  10       32.04       29.23      2.17 o
  -5   6  10      496.52      434.82      7.66 o
  -4   6  10        4.78        5.73      1.46 o
  -3   6  10      226.51      213.85      5.74 o
  -2   6  10       78.16       68.93      2.87 o
  -1   6  10      110.26      100.31      2.84 o
   0   6  10      675.08      668.03      9.04 o
   1   6  10       66.74       58.53      2.42 o
   2   6  10       17.33       17.18      1.56 o
   3   6  10      187.07      181.28      4.44 o
   4   6  10        4.21        5.76      1.40 o
   5   6  10        7.75        6.28      1.40 o
   6   6  10        0.01       -1.61      1.61 o
   7   6  10        1.05        2.62      1.40 o
   8   6  10       68.58       82.00      3.30 o
   9   6  10       26.29       29.83      2.82 o
  10   6  10       10.34       16.11      2.42 o
  11   6  10        0.01        1.63      1.61 o
 -12   7  10       46.41       53.92      6.98 o
 -11   7  10       76.24       84.60      5.36 o
 -10   7  10        8.58        8.00      1.59 o
  -9   7  10        6.16        5.62      1.61 o
  -8   7  10        1.60        2.31      1.33 o
  -7   7  10        8.30        1.98      1.22 o
  -6   7  10       77.05       76.66      3.22 o
  -5   7  10        6.87        9.91      1.69 o
  -4   7  10        5.37        6.20      1.54 o
  -3   7  10       29.74       31.28      2.17 o
  -2   7  10        0.04       -1.18      1.18 o
  -1   7  10       52.15       51.66      2.79 o
   0   7  10       67.11       62.75      2.50 o
   1   7  10       62.80       52.72      2.29 o
   2   7  10       18.17       17.10      2.22 o
   3   7  10       18.41       20.33      1.99 o
   4   7  10       43.16       45.75      2.60 o
   5   7  10       17.48       17.86      1.90 o
   6   7  10        0.14        1.26      1.22 o
   7   7  10        1.34        1.09      1.61 o
   8   7  10      141.73      154.85      6.45 o
   9   7  10       48.93       57.29      5.45 o
  10   7  10       31.27       37.68      5.58 o
 -10   8  10       27.05       20.23      4.19 o
  -9   8  10       14.15       18.47      3.22 o
  -8   8  10       18.24       26.06      2.31 o
  -7   8  10       17.92       16.16      1.95 o
  -6   8  10        0.02       -0.81      1.41 o
  -5   8  10       21.35       24.26      2.34 o
  -4   8  10        1.83        0.75      1.22 o
  -3   8  10       11.79       12.96      1.90 o
  -2   8  10       75.04       81.32      3.52 o
  -1   8  10        0.65        2.97      1.40 o
   0   8  10       10.05        6.05      2.01 o
   1   8  10        2.34        2.65      1.25 o
   2   8  10        0.13        0.75      1.28 o
   3   8  10       40.05       34.56      2.52 o
   4   8  10       26.04       29.00      2.44 o
   5   8  10        3.20        2.95      1.91 o
   6   8  10       26.00       33.98      2.69 o
   7   8  10        0.68        2.17      1.54 o
   8   8  10       11.52       15.35      4.19 o
  -8   9  10        0.20        1.40      2.79 o
  -7   9  10       11.91       20.62      2.96 o
  -6   9  10       22.51       26.38      2.82 o
  -5   9  10       12.04       12.89      2.17 o
  -4   9  10        1.02       -0.12      1.54 o
  -3   9  10        4.25        3.53      1.63 o
  -2   9  10       31.97       34.06      2.69 o
  -1   9  10       22.67       22.10      2.34 o
   0   9  10       13.16       17.98      2.22 o
   1   9  10        2.72        3.14      1.72 o
   2   9  10        2.08        2.02      1.51 o
   3   9  10       42.39       45.84      3.04 o
   4   9  10        7.41        9.07      4.19 o
   5   9  10       22.97       27.21      5.58 o
 -17   1  11       16.07       18.78      2.25 o
 -16   1  11       19.32       15.86      2.09 o
 -15   1  11        1.48        1.68      1.33 o
 -14   1  11        8.30       11.89      1.74 o
 -13   1  11       11.68        8.27      1.21 o
 -12   1  11        8.13        6.60      1.14 o
 -11   1  11        1.65        4.09      1.04 o
 -10   1  11      117.37      113.13      2.65 o
  -9   1  11      975.01      959.23     10.43 o
  -8   1  11      826.17      797.98      8.91 o
  -7   1  11        1.87        1.02      0.78 o
  -6   1  11       13.93       15.81      1.02 o
  -5   1  11       35.80       33.95      1.18 o
  -4   1  11      302.88      295.37      4.42 o
  -3   1  11      207.61      219.10      2.97 o
  -2   1  11      848.49      867.89      8.57 o
  -1   1  11      254.16      250.42      3.33 o
   0   1  11        7.19        7.24      0.91 o
   1   1  11      324.65      314.35      3.93 o
   2   1  11      476.69      490.89      7.06 o
   3   1  11        5.59        5.80      0.68 o
   4   1  11       39.96       43.82      1.49 o
   5   1  11        8.71        7.25      0.97 o
   6   1  11      665.95      600.12      9.22 o
   7   1  11       43.33       40.58      2.17 o
   8   1  11       37.16       30.36      2.09 o
   9   1  11      127.80      124.03      4.38 o
  10   1  11       16.99       15.37      1.82 o
  11   1  11        1.06        2.27      1.40 o
  12   1  11       16.34       18.89      2.09 o
  13   1  11       25.27       25.96      2.25 o
  14   1  11        5.49        4.19      1.40 o
 -17   2  11        4.00        3.84      2.96 o
 -16   2  11        0.82        0.67      1.39 o
 -15   2  11       54.15       66.51      2.79 o
 -14   2  11       14.53       13.44      1.82 o
 -13   2  11       12.48       12.41      1.48 o
 -12   2  11       19.82       18.98      1.42 o
 -11   2  11       81.32       86.87      3.07 o
 -10   2  11       32.26       20.75      1.36 o
  -9   2  11      430.95      413.85      6.55 o
  -8   2  11       31.12       30.23      1.85 o
  -7   2  11        0.03        0.43      0.78 o
  -6   2  11      128.76      113.58      2.41 o
  -5   2  11      300.64      252.68      5.01 o
  -4   2  11      271.89      289.60      4.49 o
  -3   2  11      490.54      455.74      5.14 o
  -2   2  11       28.34       25.78      1.08 o
  -1   2  11        3.36        1.10      0.53 o
   0   2  11       80.71       67.80      1.68 o
   1   2  11       40.31       32.76      1.22 o
   2   2  11      135.24      126.39      2.29 o
   3   2  11      599.99      613.88      6.67 o
   4   2  11      438.50      429.35      5.68 o
   5   2  11      280.77      269.77      4.21 o
   6   2  11      302.11      288.87      6.84 o
   7   2  11      213.93      210.81      5.78 o
   8   2  11       47.08       42.01      2.57 o
   9   2  11      298.40      280.78      5.48 o
  10   2  11       10.16        9.92      1.54 o
  11   2  11       25.09       17.56      1.99 o
  12   2  11      124.19      127.37      4.19 o
  13   2  11        0.68        3.31      1.40 o
  14   2  11        1.43        1.40      1.64 o
 -17   3  11       35.49       34.89      5.58 o
 -16   3  11        6.11        9.61      1.90 o
 -15   3  11       18.69       19.86      1.92 o
 -14   3  11       96.89       90.84      3.08 o
 -13   3  11        5.47        6.18      1.41 o
 -12   3  11      188.91      197.28      4.00 o
 -11   3  11      655.99      629.43      7.93 o
 -10   3  11       22.15       23.60      1.55 o
  -9   3  11      124.89      125.98      3.18 o
  -8   3  11      195.78      173.95      3.68 o
  -7   3  11      113.74      100.98      2.46 o
  -6   3  11      453.52      448.07      5.83 o
  -5   3  11        3.38        3.60      0.85 o
  -4   3  11       11.42       12.55      1.02 o
  -3   3  11      334.14      332.41      4.59 o
  -2   3  11      318.35      311.46      4.02 o
  -1   3  11      456.54      480.26      8.94 o
   0   3  11      471.04      454.88      5.70 o
   1   3  11      464.60      450.64      5.26 o
   2   3  11       60.83       52.69      1.58 o
   3   3  11     2176.95     2169.46     19.68 o
   4   3  11      343.41      336.30      4.83 o
   5   3  11       16.69       23.93      1.39 o
   6   3  11      428.02      419.06      5.82 o
   7   3  11      110.50      103.39      2.98 o
   8   3  11      168.98      158.99      3.80 o
   9   3  11       61.89       63.31      2.63 o
  10   3  11       69.28       64.66      2.61 o
  11   3  11       60.15       61.47      2.61 o
  12   3  11        3.33        3.18      1.16 o
  13   3  11        2.59        2.97      1.40 o
  14   3  11       44.53       47.45      6.28 o
 -16   4  11       26.06       27.92      3.95 o
 -15   4  11        7.17        8.90      2.09 o
 -14   4  11        0.65        2.09      1.63 o
 -13   4  11        0.30       -1.39      1.39 o
 -12   4  11        1.76       -1.79      1.79 o
 -11   4  11       18.65       24.32      2.80 o
 -10   4  11       47.69       44.08      2.13 o
  -9   4  11        9.48        5.46      1.35 o
  -8   4  11      501.84      459.66      6.86 o
  -7   4  11      153.46      143.85      2.98 o
  -6   4  11       57.76       50.22      1.82 o
  -5   4  11      241.08      235.06      3.79 o
  -4   4  11       37.14       35.68      2.13 o
  -3   4  11      133.21      135.30      2.79 o
  -2   4  11      150.77      130.61      2.82 o
  -1   4  11       58.79       61.13      1.72 o
   0   4  11      243.85      215.69      3.27 o
   1   4  11      122.54      131.16      3.82 o
   2   4  11       55.28       63.94      1.88 o
   3   4  11       16.34       20.28      1.26 o
   4   4  11      101.13       97.98      2.46 o
   5   4  11        3.83        5.72      1.17 o
   6   4  11       13.32       13.48      1.26 o
   7   4  11        0.17        3.22      1.03 o
   8   4  11      124.26       96.19      2.98 o
   9   4  11        0.49       -0.37      0.98 o
  10   4  11        0.23        2.75      1.16 o
  11   4  11       51.49       57.81      2.61 o
  12   4  11       29.30       41.49      2.79 o
  13   4  11       33.11       40.70      3.22 o
 -15   5  11        5.33        9.47      3.35 o
 -14   5  11       44.55       46.61      3.91 o
 -13   5  11       47.38       51.15      4.17 o
 -12   5  11       29.78       32.70      2.76 o
 -11   5  11        0.88        1.27      1.50 o
 -10   5  11        0.27        0.67      1.22 o
  -9   5  11        5.40        3.24      1.72 o
  -8   5  11      110.48      113.34      3.10 o
  -7   5  11        0.01       -0.13      1.06 o
  -6   5  11       16.24       15.64      1.52 o
  -5   5  11       37.62       40.01      1.92 o
  -4   5  11       12.12       14.50      1.35 o
  -3   5  11        0.69       -0.98      0.98 o
  -2   5  11       30.82       28.21      1.73 o
  -1   5  11       31.76       30.06      1.60 o
   0   5  11      117.97      117.13      2.69 o
   1   5  11      276.20      297.81      4.60 o
   2   5  11       19.78       22.82      1.42 o
   3   5  11      146.46      135.36      3.30 o
   4   5  11       11.21       11.13      1.81 o
   5   5  11       86.50       85.61      2.67 o
   6   5  11       25.07       24.27      1.73 o
   7   5  11       84.09       80.98      2.86 o
   8   5  11       35.53       38.56      2.52 o
   9   5  11       28.57       28.02      2.17 o
  10   5  11       28.44       36.29      2.52 o
  11   5  11        0.88        1.40      2.01 o
  12   5  11       10.58       12.08      2.26 o
 -13   6  11        0.87        3.43      3.14 o
 -12   6  11        6.21       11.16      2.84 o
 -11   6  11       26.24       28.07      3.07 o
 -10   6  11        4.56        7.20      1.93 o
  -9   6  11        5.54        7.86      1.93 o
  -8   6  11       77.86       73.77      3.28 o
  -7   6  11       37.68       43.71      2.40 o
  -6   6  11       46.53       39.18      2.40 o
  -5   6  11      120.98       97.63      3.39 o
  -4   6  11        4.90        4.55      1.46 o
  -3   6  11       18.19       17.58      1.82 o
  -2   6  11        2.91        2.79      1.41 o
  -1   6  11        1.88        5.03      1.46 o
   0   6  11      345.88      304.76      8.92 o
   1   6  11      181.81      148.96      3.55 o
   2   6  11        5.14        7.58      1.46 o
   3   6  11        2.86       -0.87      1.05 o
   4   6  11       50.02       42.77      2.44 o
   5   6  11        5.34        8.68      1.46 o
   6   6  11       66.83       56.89      3.52 o
   7   6  11       15.91       23.33      2.22 o
   8   6  11       54.30       52.84      3.47 o
   9   6  11       46.22       54.21      3.63 o
  10   6  11        1.84        2.95      1.85 o
  11   6  11        4.13        6.28      4.19 o
 -11   7  11       64.82       68.00      5.16 o
 -10   7  11        0.03        3.75      1.79 o
  -9   7  11       29.96       38.84      2.82 o
  -8   7  11        1.41        1.34      1.81 o
  -7   7  11       18.51       18.93      2.17 o
  -6   7  11       49.50       47.84      2.76 o
  -5   7  11       41.07       46.90      2.69 o
  -4   7  11       24.12       23.48      2.17 o
  -3   7  11      153.98      151.88      4.44 o
  -2   7  11       80.83       73.74      3.14 o
  -1   7  11        0.42        3.12      1.46 o
   0   7  11       50.55       45.57      2.24 o
   1   7  11      155.61      154.61      3.92 o
   2   7  11        2.54        2.20      1.71 o
   3   7  11       28.57       25.22      2.42 o
   4   7  11       62.81       54.54      2.87 o
   5   7  11        6.68        6.90      1.54 o
   6   7  11      103.91      101.61      3.74 o
   7   7  11       14.42       21.05      2.17 o
   8   7  11       10.42       12.34      2.42 o
   9   7  11        3.20        6.98      3.49 o
  -9   8  11        2.79        6.12      2.18 o
  -8   8  11       19.62       27.72      2.31 o
  -7   8  11        4.37        4.88      1.63 o
  -6   8  11       15.16       16.84      2.22 o
  -5   8  11       58.69       62.10      3.22 o
  -4   8  11        7.19        4.26      1.54 o
  -3   8  11       98.13       91.75      3.57 o
  -2   8  11       23.32       26.71      2.34 o
  -1   8  11        0.00        1.82      1.54 o
   0   8  11       71.81       76.32      3.39 o
   1   8  11        1.51        1.74      1.40 o
   2   8  11        6.41        4.63      2.04 o
   3   8  11       78.88       77.99      3.30 o
   4   8  11        0.69        1.91      1.46 o
   5   8  11       29.64       27.09      2.82 o
   6   8  11        7.26        9.26      1.90 o
   7   8  11        6.61        9.77      3.49 o
  -6   9  11       18.04       17.44      4.88 o
  -5   9  11        0.92        1.86      5.23 o
  -4   9  11        5.83        5.67      2.16 o
  -3   9  11        0.22        0.50      1.54 o
  -2   9  11       36.62       43.59      2.95 o
  -1   9  11        2.81        3.61      1.63 o
   0   9  11        0.89        0.25      1.72 o
   1   9  11       11.94       11.86      4.19 o
   2   9  11        3.89        6.98      3.49 o
   3   9  11        0.72        0.70      3.49 o
   4   9  11        5.08        8.37      4.19 o
 -17   0  12       16.77       16.05      4.19 o
 -16   0  12       13.56       17.15      3.18 o
 -15   0  12        5.39        8.34      4.19 o
 -14   0  12        2.20        5.12      1.61 o
 -13   0  12        4.11        8.55      1.85 o
 -12   0  12       67.65       63.16      2.94 o
 -11   0  12       19.70       21.33      2.13 o
 -10   0  12      796.09      729.66     12.20 o
  -9   0  12      160.33      151.61      4.28 o
  -8   0  12      641.57      605.51     10.18 o
  -7   0  12        8.72        9.79      1.44 o
  -6   0  12      345.98      296.93      6.02 o
  -5   0  12     1404.35     1380.62     28.57 o
  -4   0  12      379.61      331.86      5.44 o
  -3   0  12     1039.70     1096.62     13.82 o
  -2   0  12     1114.63     1192.67     28.01 o
  -1   0  12       29.99       29.75      2.69 o
   0   0  12      897.05      881.42     13.83 o
   1   0  12      186.12      176.14      4.55 o
   2   0  12      203.94      234.90      5.36 o
   3   0  12       12.10       13.28      1.61 o
   4   0  12      480.82      451.82     13.40 o
   5   0  12        2.77        0.98      1.16 o
   6   0  12      107.64       90.79      4.44 o
   7   0  12       27.33       35.64      2.96 o
   8   0  12       56.66       52.80      3.68 o
   9   0  12       30.03       29.32      2.96 o
  10   0  12       62.73       53.95      3.95 o
  11   0  12       29.66       26.39      2.96 o
  12   0  12       59.24       65.62      4.44 o
  13   0  12       22.30       23.27      4.19 o
 -17   1  12       64.64       90.16      5.16 o
 -16   1  12       49.62       49.66      2.95 o
 -15   1  12       18.69       24.61      2.04 o
 -14   1  12       20.24       20.63      1.79 o
 -13   1  12       34.78       34.27      1.75 o
 -12   1  12       35.03       41.69      1.79 o
 -11   1  12       82.57       79.60      2.32 o
 -10   1  12       13.65       14.89      1.26 o
  -9   1  12        6.14        2.76      1.04 o
  -8   1  12        0.11        1.28      0.85 o
  -7   1  12       98.27       83.24      2.17 o
  -6   1  12      171.44      149.77      3.16 o
  -5   1  12      586.03      571.69      6.81 o
  -4   1  12      585.09      570.25      6.81 o
  -3   1  12      230.47      216.49      3.16 o
  -2   1  12      820.91      769.98      7.88 o
  -1   1  12      294.59      290.64      4.21 o
   0   1  12      162.76      112.89      2.20 o
   1   1  12      208.78      211.54      4.22 o
   2   1  12      183.30      168.92      3.08 o
   3   1  12      456.02      454.86      5.95 o
   4   1  12      695.51      733.57      8.53 o
   5   1  12      271.97      261.96      4.73 o
   6   1  12      295.46      288.54      5.93 o
   7   1  12       64.39       57.54      2.72 o
   8   1  12      197.24      188.80      5.64 o
   9   1  12      312.28      265.47      6.85 o
  10   1  12       26.13       27.57      2.72 o
  11   1  12        1.76       -1.11      1.11 o
  12   1  12       22.95       25.25      2.25 o
  13   1  12       16.69       19.24      2.17 o
 -17   2  12       19.11       26.51      4.88 o
 -16   2  12        7.60        9.23      1.90 o
 -15   2  12       10.09       10.47      1.73 o
 -14   2  12        0.20        0.42      1.25 o
 -13   2  12        0.12        0.31      1.09 o
 -12   2  12       11.50       11.30      1.31 o
 -11   2  12      124.31      125.83      3.36 o
 -10   2  12       51.11       52.90      1.97 o
  -9   2  12        0.83        0.97      1.03 o
  -8   2  12       53.40       51.43      2.04 o
  -7   2  12        0.58        1.47      1.03 o
  -6   2  12       21.93       19.54      1.41 o
  -5   2  12      283.21      286.26      4.60 o
  -4   2  12       19.61       20.22      1.61 o
  -3   2  12       18.59       20.40      1.21 o
  -2   2  12       43.82       41.73      1.92 o
  -1   2  12      204.95      200.36      3.29 o
   0   2  12        1.22        0.50      0.60 o
   1   2  12      156.20      164.22      2.73 o
   2   2  12       64.80       65.04      1.72 o
   3   2  12       21.00       18.04      1.11 o
   4   2  12       98.70       79.78      2.17 o
   5   2  12      158.10      131.75      2.86 o
   6   2  12      112.64       99.17      2.84 o
   7   2  12       24.77       24.17      2.42 o
   8   2  12       20.12       17.86      1.74 o
   9   2  12       28.20       28.88      2.17 o
  10   2  12        2.80        3.49      1.40 o
  11   2  12       79.87       74.19      3.42 o
  12   2  12       10.25       16.44      1.99 o
  13   2  12        1.85        1.13      1.28 o
 -16   3  12        2.06        5.88      2.03 o
 -15   3  12        8.21       11.02      1.88 o
 -14   3  12        0.78       -0.99      1.46 o
 -13   3  12       11.55       15.72      1.99 o
 -12   3  12       15.04       16.79      1.73 o
 -11   3  12      106.68      100.39      2.92 o
 -10   3  12        1.69       -0.78      1.21 o
  -9   3  12       85.91       79.80      2.61 o
  -8   3  12       49.49       42.21      2.02 o
  -7   3  12      161.73      157.77      3.55 o
  -6   3  12        5.81        9.26      1.07 o
  -5   3  12       18.08       15.18      1.22 o
  -4   3  12        0.98        0.93      0.85 o
  -3   3  12      321.08      307.03      4.94 o
  -2   3  12       99.56       82.56      2.82 o
  -1   3  12      139.36      125.49      3.10 o
   0   3  12      621.52      589.47      6.54 o
   1   3  12       10.31        6.72      0.88 o
   2   3  12        1.71        2.56      0.79 o
   3   3  12      346.55      312.24      4.98 o
   4   3  12       12.17       11.59      1.18 o
   5   3  12       28.77       29.18      1.55 o
   6   3  12       11.08        5.71      1.16 o
   7   3  12        0.07       -0.84      0.84 o
   8   3  12        3.54        0.43      1.28 o
   9   3  12        4.41        3.16      1.64 o
  10   3  12        8.25       12.79      1.74 o
  11   3  12       17.70       21.02      2.09 o
  12   3  12        0.98        2.44      1.40 o
  13   3  12       34.82       43.96      5.58 o
 -16   4  12        0.01       -2.68      2.68 o
 -15   4  12        7.16        9.25      3.12 o
 -14   4  12        4.57       -0.59      2.16 o
 -13   4  12       17.57       15.61      2.17 o
 -12   4  12        0.06        2.79      1.50 o
 -11   4  12       49.99       52.47      2.40 o
 -10   4  12       12.06        9.25      1.45 o
  -9   4  12       38.77       32.16      1.98 o
  -8   4  12      106.17       99.18      3.48 o
  -7   4  12        4.13       -0.30      1.06 o
  -6   4  12       32.45       32.10      1.60 o
  -5   4  12      198.17      186.44      3.45 o
  -4   4  12      159.45      161.69      3.16 o
  -3   4  12      122.09      104.81      2.55 o
  -2   4  12      149.22      129.31      3.80 o
  -1   4  12      187.33      163.93      2.85 o
   0   4  12       53.69       55.94      1.76 o
   1   4  12      636.51      611.21      7.45 o
   2   4  12       31.41       37.64      1.53 o
   3   4  12      222.85      212.71      3.89 o
   4   4  12       66.93       59.08      2.05 o
   5   4  12       15.11       15.94      1.36 o
   6   4  12      230.06      215.82      4.02 o
   7   4  12      207.14      200.92      5.93 o
   8   4  12       64.91       61.88      2.55 o
   9   4  12      105.21      115.58      3.53 o
  10   4  12        0.12        1.60      1.09 o
  11   4  12       29.61       35.95      2.69 o
  12   4  12       10.08       14.65      2.68 o
 -15   5  12       27.96       26.83      4.17 o
 -14   5  12       67.98       83.06      5.93 o
 -13   5  12        0.31        0.09      1.93 o
 -12   5  12        1.41        0.25      1.59 o
 -11   5  12       11.14       10.25      1.90 o
 -10   5  12        0.07       -0.82      1.33 o
  -9   5  12        0.38        0.66      1.33 o
  -8   5  12       25.16       26.75      2.17 o
  -7   5  12        9.19        6.11      1.30 o
  -6   5  12      342.26      333.45      5.66 o
  -5   5  12      118.61      124.75      4.59 o
  -4   5  12        1.41        1.48      1.16 o
  -3   5  12       34.14       35.31      1.79 o
  -2   5  12      108.69       98.19      4.45 o
  -1   5  12        6.70        9.59      1.14 o
   0   5  12      312.96      308.01      4.83 o
   1   5  12      206.61      210.37      3.89 o
   2   5  12      161.00      159.56      3.31 o
   3   5  12      151.89      144.13      3.49 o
   4   5  12        2.77        2.13      1.05 o
   5   5  12       29.11       25.70      1.87 o
   6   5  12      118.41      110.57      3.28 o
   7   5  12        5.59        8.39      1.54 o
   8   5  12       20.32       16.82      1.99 o
   9   5  12      121.16      136.21      4.27 o
  10   5  12       36.01       42.62      2.87 o
  11   5  12       18.51       23.37      2.66 o
 -13   6  12        2.40        0.00      4.88 o
 -12   6  12        6.06        9.66      3.18 o
 -11   6  12       17.10       18.98      2.62 o
 -10   6  12       57.85       64.38      4.88 o
  -9   6  12        3.85        4.19      1.79 o
  -8   6  12       92.85       87.29      3.46 o
  -7   6  12       45.16       47.93      2.82 o
  -6   6  12       39.94       38.93      3.22 o
  -5   6  12      214.76      214.30      5.22 o
  -4   6  12        0.04        1.84      1.46 o
  -3   6  12      296.66      272.30      5.84 o
  -2   6  12        0.66       -1.18      1.18 o
  -1   6  12       80.53       77.68      3.86 o
   0   6  12       38.85       44.32      2.16 o
   1   6  12       21.89       24.42      1.79 o
   2   6  12        3.29        0.51      1.11 o
   3   6  12        2.56        4.01      1.40 o
   4   6  12       46.15       50.03      2.79 o
   5   6  12        5.00        5.62      1.46 o
   6   6  12       29.33       32.19      2.34 o
   7   6  12       38.35       39.54      2.66 o
   8   6  12        0.26        1.86      2.19 o
   9   6  12       13.88       18.86      2.66 o
  10   6  12       17.99       34.19      5.58 o
 -10   7  12        2.71        3.87      3.86 o
  -9   7  12        9.09       12.37      2.53 o
  -8   7  12        4.67        7.88      1.59 o
  -7   7  12       36.67       38.79      2.57 o
  -6   7  12        2.47        4.85      1.54 o
  -5   7  12       15.52       14.28      2.05 o
  -4   7  12       58.01       61.42      3.04 o
  -3   7  12        6.08        8.80      1.69 o
  -2   7  12       68.93       76.30      3.22 o
  -1   7  12        1.13        5.00      1.54 o
   0   7  12        1.09        3.89      1.46 o
   1   7  12       43.05       44.98      2.60 o
   2   7  12      109.59      118.08      4.48 o
   3   7  12       34.08       40.83      2.60 o
   4   7  12       36.70       39.07      2.60 o
   5   7  12      115.82      126.45      4.27 o
   6   7  12        7.79       15.25      2.09 o
   7   7  12       65.76       69.81      3.39 o
   8   7  12       10.13        6.28      3.49 o
  -9   8  12       30.78       37.68      5.58 o
  -8   8  12        3.31        3.14      1.97 o
  -7   8  12        1.53        3.99      1.69 o
  -6   8  12        1.19        2.68      1.53 o
  -5   8  12       23.07       28.33      2.44 o
  -4   8  12        0.22        0.32      2.53 o
  -3   8  12       24.04       23.29      2.17 o
  -2   8  12       40.16       47.39      2.87 o
  -1   8  12       74.87       82.06      3.52 o
   0   8  12        2.86        3.08      1.63 o
   1   8  12        8.23        9.34      2.01 o
   2   8  12        0.47        2.17      1.46 o
   3   8  12       11.75       16.85      2.17 o
   4   8  12        4.60        4.71      1.74 o
   5   8  12       56.38       63.84      3.88 o
   6   8  12       10.31       21.13      5.23 o
  -3   9  12        3.19        5.58      4.19 o
  -2   9  12       11.48       13.26      4.19 o
  -1   9  12        0.47        6.98      4.19 o
 -17   1  13        0.18        1.40      2.79 o
 -16   1  13        0.25        2.09      1.64 o
 -15   1  13       10.89       13.37      1.82 o
 -14   1  13       47.16       48.89      2.19 o
 -13   1  13       48.13       42.79      2.01 o
 -12   1  13        9.63       11.11      1.30 o
 -11   1  13        3.60        2.62      1.02 o
 -10   1  13      180.12      176.10      3.41 o
  -9   1  13       97.67       86.46      3.06 o
  -8   1  13        3.30        1.05      1.03 o
  -7   1  13       31.89       31.71      1.73 o
  -6   1  13       18.10       12.34      1.35 o
  -5   1  13      412.59      402.93      6.31 o
  -4   1  13        6.69        4.02      0.97 o
  -3   1  13       22.51       26.42      1.31 o
  -2   1  13      845.96      837.60      9.44 o
  -1   1  13       10.69        9.16      1.11 o
   0   1  13      265.80      230.81      3.79 o
   1   1  13       11.34       11.33      1.14 o
   2   1  13      234.09      234.28      3.89 o
   3   1  13       13.72       15.87      1.25 o
   4   1  13       20.92       12.96      1.30 o
   5   1  13      105.14       97.17      3.14 o
   6   1  13      186.83      165.95      5.24 o
   7   1  13        4.94        2.05      1.11 o
   8   1  13       38.40       40.41      2.44 o
   9   1  13       42.87       39.56      2.44 o
  10   1  13      139.16      132.51      4.19 o
  11   1  13        0.15       -0.35      1.18 o
  12   1  13        8.85       12.80      1.99 o
 -16   2  13        3.30        2.85      1.93 o
 -15   2  13        4.12       10.60      4.90 o
 -14   2  13       48.38       55.81      3.34 o
 -13   2  13       99.22       96.95      3.05 o
 -12   2  13        0.66       -0.78      1.12 o
 -11   2  13       27.12       26.10      1.79 o
 -10   2  13        0.40        0.74      1.03 o
  -9   2  13       54.14       43.74      1.98 o
  -8   2  13      227.82      217.92      4.24 o
  -7   2  13       13.25       13.95      1.41 o
  -6   2  13        2.72        1.73      0.98 o
  -5   2  13      320.52      290.52      4.44 o
  -4   2  13      186.62      174.74      3.25 o
  -3   2  13      585.22      559.70      6.86 o
  -2   2  13        0.43        0.60      0.73 o
  -1   2  13       43.20       36.71      1.51 o
   0   2  13      403.78      374.36      5.26 o
   1   2  13      937.98      905.82     10.51 o
   2   2  13        6.49        9.28      0.95 o
   3   2  13       34.70       29.65      1.43 o
   4   2  13      201.63      204.48      4.40 o
   5   2  13        0.00        1.12      0.94 o
   6   2  13        0.83       -0.17      1.05 o
   7   2  13      107.95       98.44      3.39 o
   8   2  13       48.24       50.36      3.02 o
   9   2  13       32.93       34.79      2.44 o
  10   2  13       31.56       29.47      2.34 o
  11   2  13       26.93       32.51      3.14 o
  12   2  13      212.17      213.29      5.75 o
  13   2  13        9.52       21.63      4.88 o
 -16   3  13        1.30        1.74      2.96 o
 -15   3  13        0.06       -1.02      1.93 o
 -14   3  13       33.13       33.33      2.48 o
 -13   3  13        5.89        6.64      1.45 o
 -12   3  13       38.80       43.01      2.29 o
 -11   3  13      129.97      115.79      3.30 o
 -10   3  13       10.27        9.17      1.35 o
  -9   3  13        1.47       -1.16      1.16 o
  -8   3  13        0.51       -1.09      1.09 o
  -7   3  13     1230.56     1194.86     14.16 o
  -6   3  13       18.55       16.01      1.45 o
  -5   3  13      333.98      315.39      4.73 o
  -4   3  13      271.07      249.12      4.12 o
  -3   3  13      417.99      371.58      5.21 o
  -2   3  13     1091.63     1058.66     11.57 o
  -1   3  13       43.54       36.62      1.49 o
   0   3  13      194.89      198.23      3.27 o
   1   3  13       86.55       89.72      2.80 o
   2   3  13       94.95       85.97      2.21 o
   3   3  13      220.46      226.12      3.92 o
   4   3  13        1.83        3.26      0.85 o
   5   3  13       13.31       16.14      1.31 o
   6   3  13       57.24       63.38      2.50 o
   7   3  13       32.84       34.61      2.17 o
   8   3  13        9.35       11.35      1.63 o
   9   3  13        1.35        4.77      1.46 o
  10   3  13       40.29       47.51      2.79 o
  11   3  13       15.93       16.80      2.09 o
  12   3  13        3.85        5.08      1.72 o
 -15   4  13        0.13        1.64      2.13 o
 -14   4  13        4.86        6.41      1.86 o
 -13   4  13        5.00        5.75      1.69 o
 -12   4  13        5.94        8.58      1.52 o
 -11   4  13       58.26       59.06      2.47 o
 -10   4  13       78.30       78.89      2.79 o
  -9   4  13       53.75       38.84      2.08 o
  -8   4  13      123.55      125.40      3.23 o
  -7   4  13      163.26      161.32      3.73 o
  -6   4  13        4.01        4.75      1.16 o
  -5   4  13       75.92       79.91      2.26 o
  -4   4  13        0.46        0.18      0.89 o
  -3   4  13      217.37      218.29      6.60 o
  -2   4  13        6.85       11.37      1.18 o
  -1   4  13       24.83       29.70      1.45 o
   0   4  13      250.88      252.88      3.87 o
   1   4  13      178.33      153.44      3.01 o
   2   4  13      408.96      382.39      7.00 o
   3   4  13       26.87       27.82      1.60 o
   4   4  13       12.47       15.72      1.36 o
   5   4  13        9.78       12.32      1.26 o
   6   4  13       19.98       15.69      1.99 o
   7   4  13      141.59      151.28      3.80 o
   8   4  13       70.29       74.41      2.81 o
   9   4  13       17.19       23.76      2.53 o
  10   4  13        0.70        1.86      1.51 o
  11   4  13        9.88       10.19      2.13 o
 -14   5  13        0.57        0.00      4.88 o
 -13   5  13        0.29       -1.83      1.83 o
 -12   5  13       11.09       13.75      2.05 o
 -11   5  13        5.55        3.63      1.64 o
 -10   5  13        5.79        6.34      1.69 o
  -9   5  13       30.40       34.02      2.31 o
  -8   5  13       15.85       12.02      2.13 o
  -7   5  13       77.89       81.49      2.72 o
  -6   5  13      172.61      163.33      3.86 o
  -5   5  13       88.48       85.86      2.81 o
  -4   5  13        6.76        7.80      1.30 o
  -3   5  13       25.97       22.67      2.06 o
  -2   5  13       18.66       22.12      1.67 o
  -1   5  13      103.56      100.56      2.98 o
   0   5  13      142.47      149.47      3.22 o
   1   5  13       19.22       13.92      1.46 o
   2   5  13       13.07       12.92      1.41 o
   3   5  13        0.00       -0.55      1.20 o
   4   5  13       69.68       68.54      2.60 o
   5   5  13       39.67       32.01      2.01 o
   6   5  13       16.03       18.69      1.73 o
   7   5  13       44.85       51.52      4.73 o
   8   5  13       17.71       20.19      2.17 o
   9   5  13        5.38        9.16      1.74 o
  10   5  13        4.37        3.14      1.45 o
  11   5  13        1.50        1.86      2.18 o
 -12   6  13        7.10        5.85      2.96 o
 -11   6  13       31.15       36.11      4.07 o
 -10   6  13       14.84       11.32      2.35 o
  -9   6  13        7.09        8.90      3.14 o
  -8   6  13      133.88      119.04      6.68 o
  -7   6  13        1.04        0.22      1.46 o
  -6   6  13       29.41       26.94      2.25 o
  -5   6  13       52.51       44.10      2.60 o
  -4   6  13       63.02       57.49      2.87 o
  -3   6  13       30.49       36.60      2.44 o
  -2   6  13        0.69        0.05      1.73 o
  -1   6  13       47.40       40.41      2.52 o
   0   6  13        6.97        6.66      1.54 o
   1   6  13       14.49       14.60      1.56 o
   2   6  13        6.05        5.86      1.25 o
   3   6  13       16.98       20.35      1.73 o
   4   6  13       12.25       13.67      1.61 o
   5   6  13       33.06       38.78      2.84 o
   6   6  13       92.56       93.07      3.57 o
   7   6  13        0.41        1.16      1.61 o
   8   6  13        9.59       16.13      2.49 o
   9   6  13       23.58       26.51      4.88 o
 -11   7  13       43.31       36.28      6.28 o
  -9   7  13       17.81       26.15      2.94 o
  -8   7  13       15.42       19.83      2.62 o
  -7   7  13        5.52        9.02      1.82 o
  -6   7  13       82.79       72.76      3.28 o
  -5   7  13       55.42       55.69      2.93 o
  -4   7  13       39.69       37.58      2.66 o
  -3   7  13        4.50        8.97      1.59 o
  -2   7  13       92.82       92.17      3.49 o
  -1   7  13        0.15        0.35      1.61 o
   0   7  13       76.38       79.33      3.39 o
   1   7  13       68.50       65.45      3.63 o
   2   7  13       16.20       18.34      2.92 o
   3   7  13       28.84       22.47      2.25 o
   4   7  13        0.79        0.52      1.40 o
   5   7  13        0.82        4.15      1.63 o
   6   7  13        1.22        1.05      1.40 o
   7   7  13       40.57       40.03      6.28 o
  -8   8  13       21.17       17.44      4.19 o
  -7   8  13        0.16        0.00      1.97 o
  -6   8  13        0.80        1.59      2.22 o
  -5   8  13       10.14       19.98      2.31 o
  -4   8  13       80.17       85.11      3.65 o
  -3   8  13        4.08        3.08      1.63 o
  -2   8  13       11.27       12.62      1.99 o
  -1   8  13        1.85        3.66      1.74 o
   0   8  13       39.31       40.29      3.22 o
   1   8  13        1.66        2.34      1.72 o
   2   8  13        4.35        5.35      2.01 o
   3   8  13        1.04        0.23      1.61 o
   4   8  13       24.88       29.21      5.23 o
   5   8  13        3.43        1.40      3.49 o
 -16   0  14       71.16       85.82      6.98 o
 -15   0  14       50.69       53.93      3.34 o
 -14   0  14       33.32       43.85      3.07 o
 -13   0  14       81.61       80.24      3.75 o
 -12   0  14       32.86       32.33      2.53 o
 -11   0  14        0.41        2.79      1.97 o
 -10   0  14      133.95      130.78      4.28 o
  -9   0  14      299.83      310.13      8.62 o
  -8   0  14      719.47      674.42     14.80 o
  -7   0  14       56.70       54.90      4.88 o
  -6   0  14        7.16        3.88      2.79 o
  -5   0  14     1706.65     1686.65     30.34 o
  -4   0  14      179.57      164.36      6.98 o
  -3   0  14      142.85      127.88      3.88 o
  -2   0  14     1239.33     1210.37     18.24 o
  -1   0  14        6.24        6.49      1.44 o
   0   0  14        0.02        0.80      1.29 o
   1   0  14        0.29        0.70      1.64 o
   2   0  14        4.26        3.87      1.31 o
   3   0  14      139.13      150.24      4.28 o
   4   0  14        1.49        0.28      1.16 o
   5   0  14      114.14       96.99      4.44 o
   6   0  14      128.93      112.44      6.63 o
   7   0  14        4.42        2.59      1.67 o
   8   0  14      268.23      245.38      8.37 o
   9   0  14        7.90        9.14      2.47 o
  10   0  14        0.08        1.86      5.23 o
  11   0  14       20.82       22.23      4.54 o
  12   0  14       31.77       26.51      4.88 o
 -16   1  14        0.05        2.79      3.49 o
 -15   1  14        4.76        4.51      1.93 o
 -14   1  14        2.73        1.51      1.30 o
 -13   1  14        2.57        3.94      1.35 o
 -12   1  14       25.57       18.89      1.79 o
 -11   1  14        0.57        2.62      1.30 o
 -10   1  14      118.99      111.33      3.10 o
  -9   1  14        0.01       -0.98      0.98 o
  -8   1  14       15.46       12.93      1.41 o
  -7   1  14      259.94      262.57      4.78 o
  -6   1  14       25.74       25.08      1.67 o
  -5   1  14      711.29      696.04     10.47 o
  -4   1  14        8.29        8.30      1.46 o
  -3   1  14        6.16        5.15      1.16 o
  -2   1  14      185.36      191.24      3.49 o
  -1   1  14        0.29        1.28      0.85 o
   0   1  14       41.80       39.60      1.71 o
   1   1  14       37.25       39.42      1.71 o
   2   1  14       22.84       18.68      1.51 o
   3   1  14       23.25       17.72      1.36 o
   4   1  14       19.73       16.98      1.48 o
   5   1  14        1.05       -1.05      1.05 o
   6   1  14        3.88        4.08      1.31 o
   7   1  14        6.46       10.05      1.63 o
   8   1  14       15.77       20.38      1.99 o
   9   1  14        6.62        5.58      1.40 o
  10   1  14      384.23      379.29      7.93 o
  11   1  14        2.37        1.74      1.40 o
  12   1  14       28.80       45.35      6.28 o
 -16   2  14       14.98       12.18      3.18 o
 -15   2  14       14.63       17.69      2.52 o
 -14   2  14        0.32        0.49      2.14 o
 -13   2  14        2.01        3.16      1.38 o
 -12   2  14       33.64       35.59      2.11 o
 -11   2  14      146.39      144.35      4.46 o
 -10   2  14       29.10       26.87      2.48 o
  -9   2  14       18.13       14.84      1.61 o
  -8   2  14      120.19      115.09      4.47 o
  -7   2  14       14.68       13.81      1.41 o
  -6   2  14        0.22        1.76      0.94 o
  -5   2  14       17.32       19.23      1.52 o
  -4   2  14      420.77      423.34      7.10 o
  -3   2  14      136.94      138.82      3.49 o
  -2   2  14       20.59       13.19      1.18 o
  -1   2  14       69.79       61.38      1.99 o
   0   2  14      190.44      185.44      3.45 o
   1   2  14       37.56       39.53      1.71 o
   2   2  14      284.44      300.37      4.68 o
   3   2  14       88.76       87.61      3.19 o
   4   2  14        9.30       10.78      1.25 o
   5   2  14       27.44       24.76      2.09 o
   6   2  14       23.55       29.22      2.09 o
   7   2  14       95.46      100.03      3.49 o
   8   2  14       28.60       33.71      2.44 o
   9   2  14        0.01       -0.40      1.18 o
  10   2  14        7.01        8.62      1.63 o
  11   2  14        4.57        4.03      1.61 o
  12   2  14       57.50       55.82      6.28 o
 -15   3  14        1.10       -1.59      1.59 o
 -14   3  14       11.02       11.71      2.42 o
 -13   3  14        0.61       -1.30      1.30 o
 -12   3  14       46.99       42.40      2.29 o
 -11   3  14       35.26       39.33      2.29 o
 -10   3  14       46.28       52.94      2.66 o
  -9   3  14        0.82        0.12      1.03 o
  -8   3  14       45.42       37.44      2.04 o
  -7   3  14        1.35        1.78      1.03 o
  -6   3  14        6.22        4.29      1.20 o
  -5   3  14        3.99        1.01      0.92 o
  -4   3  14       26.58       25.95      1.55 o
  -3   3  14       19.56       24.32      1.50 o
  -2   3  14       25.41       19.60      1.48 o
  -1   3  14       78.37       71.18      2.22 o
   0   3  14       15.85       15.62      1.15 o
   1   3  14        5.75        7.04      1.05 o
   2   3  14       22.31       17.48      1.22 o
   3   3  14       22.19       19.62      1.56 o
   4   3  14        0.27       -0.14      0.94 o
   5   3  14        0.88        1.98      1.03 o
   6   3  14       79.86       69.37      2.95 o
   7   3  14        0.44        2.29      1.18 o
   8   3  14        0.12        0.23      1.11 o
   9   3  14       42.96       38.99      2.60 o
  10   3  14        0.15        0.35      1.40 o
  11   3  14        0.07       -1.05      1.40 o
  12   3  14        0.70        5.58      3.49 o
 -14   4  14        7.61       10.40      2.17 o
 -13   4  14        8.99        7.39      2.40 o
 -12   4  14        3.33        3.57      1.46 o
 -11   4  14       33.57       33.54      2.16 o
 -10   4  14       38.04       35.51      2.50 o
  -9   4  14       12.03        8.58      1.49 o
  -8   4  14      156.37      155.84      3.78 o
  -7   4  14       10.96       13.38      1.57 o
  -6   4  14        6.22       11.37      1.41 o
  -5   4  14        4.38        5.84      1.16 o
  -4   4  14       90.88       86.98      2.65 o
  -3   4  14       83.48       61.92      2.17 o
  -2   4  14       52.57       47.18      1.92 o
  -1   4  14      256.28      243.58      4.21 o
   0   4  14       24.23       16.53      1.27 o
   1   4  14      264.97      258.34      4.06 o
   2   4  14       51.70       48.71      1.94 o
   3   4  14       31.63       26.68      1.60 o
   4   4  14       73.40       70.03      2.32 o
   5   4  14        0.07        0.32      0.92 o
   6   4  14        1.04        1.93      1.28 o
   7   4  14       56.81       57.94      3.47 o
   8   4  14       26.42       28.13      2.53 o
   9   4  14       17.97       24.12      2.53 o
  10   4  14        0.80        0.15      2.01 o
 -13   5  14       22.21       25.23      2.94 o
 -12   5  14       37.64       41.79      2.83 o
 -11   5  14       12.00       12.74      2.05 o
 -10   5  14       23.83       29.70      2.48 o
  -9   5  14        1.40        3.85      1.59 o
  -8   5  14       12.19       14.78      1.95 o
  -7   5  14       92.58       81.84      3.75 o
  -6   5  14       24.50       24.06      1.87 o
  -5   5  14      235.84      223.74      4.60 o
  -4   5  14       40.18       39.85      2.16 o
  -3   5  14        0.90        1.13      1.16 o
  -2   5  14       64.32       78.69      3.54 o
  -1   5  14       30.02       28.83      1.92 o
   0   5  14      410.48      373.47      6.23 o
   1   5  14      138.02      133.64      3.12 o
   2   5  14       14.17       14.49      1.56 o
   3   5  14        0.08        1.36      1.03 o
   4   5  14        5.37        8.28      1.35 o
   5   5  14       68.83       75.26      2.86 o
   6   5  14        9.56        8.04      1.63 o
   7   5  14       39.18       52.32      2.95 o
   8   5  14       16.95       18.26      2.09 o
   9   5  14        0.98        0.63      1.44 o
  10   5  14       43.05       54.42      6.28 o
 -12   6  14       39.33       43.26      6.28 o
 -11   6  14       57.91       73.35      5.24 o
 -10   6  14       76.67       75.23      4.28 o
  -9   6  14        3.37        3.26      2.01 o
  -8   6  14       16.86       21.26      2.53 o
  -7   6  14       19.21       16.26      2.53 o
  -6   6  14        2.96        0.82      1.33 o
  -5   6  14        0.27        0.93      1.36 o
  -4   6  14       59.81       55.82      3.53 o
  -3   6  14       23.87       24.88      2.25 o
  -2   6  14        5.96        8.45      1.45 o
  -1   6  14       41.51       46.49      2.42 o
   0   6  14        2.48        3.05      1.65 o
   1   6  14       72.29       84.74      3.30 o
   2   6  14        8.20       12.59      1.48 o
   3   6  14        5.15        2.83      1.47 o
   4   6  14       17.27       22.12      1.92 o
   5   6  14       57.24       55.61      2.61 o
   6   6  14        3.67        5.41      1.74 o
   7   6  14       30.32       33.07      4.34 o
   8   6  14       17.74       25.12      4.88 o
 -10   7  14        1.34        4.19      4.19 o
  -9   7  14       22.32       32.90      3.95 o
  -8   7  14        0.17        3.49      1.83 o
  -7   7  14        5.93       10.30      1.95 o
  -6   7  14        3.61        1.52      1.50 o
  -5   7  14        6.73        7.76      1.82 o
  -4   7  14       32.62       37.51      2.69 o
  -3   7  14        3.44        5.77      1.50 o
  -2   7  14       23.14       25.45      2.40 o
  -1   7  14       31.85       35.83      2.69 o
   0   7  14        0.03       -0.84      1.84 o
   1   7  14        0.03        0.00      1.61 o
   2   7  14       11.42       13.56      2.89 o
   3   7  14        1.11        1.57      1.40 o
   4   7  14       28.04       32.38      2.52 o
   5   7  14        0.38       -0.15      1.72 o
   6   7  14        8.82       15.63      2.53 o
  -7   8  14       15.35       15.35      4.19 o
  -6   8  14        4.19        2.79      3.49 o
  -5   8  14        9.02       10.90      3.18 o
  -4   8  14        0.32        0.26      1.79 o
  -3   8  14       49.85       50.03      3.63 o
  -2   8  14        1.74        1.34      1.85 o
  -1   8  14        7.02        4.66      1.91 o
   0   8  14        5.09        5.58      2.47 o
   1   8  14       26.49       32.10      5.58 o
 -15   1  15        2.44        1.85      1.69 o
 -14   1  15        1.74        2.35      1.41 o
 -13   1  15        0.75        1.74      1.30 o
 -12   1  15        1.34        1.27      1.20 o
 -11   1  15       71.21       75.29      2.87 o
 -10   1  15      316.14      309.28      6.65 o
  -9   1  15       63.65       62.92      2.87 o
  -8   1  15       32.09       29.67      2.09 o
  -7   1  15       56.91       56.80      2.60 o
  -6   1  15       80.57       73.83      2.87 o
  -5   1  15      136.74      125.28      5.04 o
  -4   1  15      195.99      182.10      4.54 o
  -3   1  15       54.03       43.30      1.98 o
  -2   1  15      132.20      133.69      3.36 o
  -1   1  15        0.72        0.85      0.89 o
   0   1  15      215.87      205.17      3.75 o
   1   1  15      110.08      119.02      2.79 o
   2   1  15       15.41       19.36      1.42 o
   3   1  15       49.91       50.04      2.18 o
   4   1  15       94.06       76.89      2.95 o
   5   1  15      201.93      178.24      4.70 o
   6   1  15        3.44        3.04      1.81 o
   7   1  15       52.68       57.10      2.95 o
   8   1  15      106.03       94.23      3.49 o
   9   1  15       15.24       17.64      2.09 o
  10   1  15        5.02        8.13      1.82 o
  11   1  15       33.87       36.98      5.58 o
 -15   2  15        3.64        6.00      2.32 o
 -14   2  15        0.77        1.82      1.35 o
 -13   2  15       18.97       19.81      1.98 o
 -12   2  15        0.01        0.36      1.20 o
 -11   2  15       17.77       20.46      1.79 o
 -10   2  15        0.81       -0.35      1.03 o
  -9   2  15        0.34        0.23      1.03 o
  -8   2  15      169.17      166.29      3.80 o
  -7   2  15       43.28       40.01      1.98 o
  -6   2  15        5.23        5.23      1.16 o
  -5   2  15       15.09       13.78      1.59 o
  -4   2  15       70.85       65.70      2.79 o
  -3   2  15       36.48       31.89      2.91 o
  -2   2  15      229.02      211.28      4.30 o
  -1   2  15       46.94       46.88      2.11 o
   0   2  15        6.95       10.79      1.07 o
   1   2  15       53.95       50.47      1.97 o
   2   2  15       45.96       45.87      2.68 o
   3   2  15       13.77       12.21      1.41 o
   4   2  15      354.56      360.63      8.69 o
   5   2  15        6.75        6.80      1.40 o
   6   2  15        2.49        2.68      1.28 o
   7   2  15      140.85      130.85      4.19 o
   8   2  15        4.03        2.68      1.28 o
   9   2  15       87.72       79.74      3.49 o
  10   2  15        0.00        3.75      1.46 o
  11   2  15        8.25        7.68      3.49 o
 -14   3  15        9.43       10.36      1.84 o
 -13   3  15       34.18       32.83      2.25 o
 -12   3  15       52.91       44.20      2.40 o
 -11   3  15        5.04        7.21      1.45 o
 -10   3  15      119.10      104.99      3.23 o
  -9   3  15        0.03       -0.27      1.09 o
  -8   3  15       13.88       20.18      1.73 o
  -7   3  15      144.17      149.41      3.61 o
  -6   3  15        0.24       -0.12      1.09 o
  -5   3  15       40.10       38.69      1.98 o
  -4   3  15       49.51       46.51      1.87 o
  -3   3  15       29.07       28.49      1.65 o
  -2   3  15      100.26      104.04      2.65 o
  -1   3  15      114.35       99.86      3.97 o
   0   3  15       61.35       67.96      3.17 o
   1   3  15      240.27      242.02      4.25 o
   2   3  15      107.74      109.94      3.05 o
   3   3  15        1.59        0.92      1.09 o
   4   3  15        1.05       -0.94      0.94 o
   5   3  15      212.02      221.76      5.31 o
   6   3  15        1.23        3.31      1.40 o
   7   3  15       23.02       23.59      2.09 o
   8   3  15        7.72        8.32      1.90 o
   9   3  15        0.19       -0.11      1.31 o
  10   3  15       72.35       76.11      3.57 o
  11   3  15       50.73       55.12      6.28 o
 -14   4  15       12.82       22.33      4.88 o
 -13   4  15       13.86       14.93      2.89 o
 -12   4  15       15.97       13.15      1.73 o
 -11   4  15        2.90        2.44      1.45 o
 -10   4  15       36.75       37.36      2.29 o
  -9   4  15       32.41       25.11      2.30 o
  -8   4  15       17.75       16.30      1.67 o
  -7   4  15        6.76        8.16      1.41 o
  -6   4  15        0.79        0.78      1.16 o
  -5   4  15        0.73        3.36      1.16 o
  -4   4  15        0.94        1.68      1.06 o
  -3   4  15       44.26       36.07      1.75 o
  -2   4  15       22.22       20.29      1.78 o
  -1   4  15        0.02       -0.85      0.89 o
   0   4  15        2.58        4.40      1.02 o
   1   4  15        0.21        1.59      0.88 o
   2   4  15       19.26       23.71      1.60 o
   3   4  15        6.48        7.02      1.54 o
   4   4  15       59.06       59.24      2.47 o
   5   4  15        0.92        1.88      3.07 o
   6   4  15        0.15        0.47      1.61 o
   7   4  15       39.00       35.96      2.94 o
   8   4  15        0.18        0.21      1.44 o
   9   4  15       14.95       15.41      2.42 o
 -13   5  15        0.03        2.79      3.49 o
 -12   5  15       11.18       12.02      2.76 o
 -11   5  15        0.05       -1.26      1.59 o
 -10   5  15        4.32        6.03      1.90 o
  -9   5  15        2.89        5.34      1.88 o
  -8   5  15        0.38        2.75      1.46 o
  -7   5  15       12.97       16.98      2.52 o
  -6   5  15       66.06       73.96      3.58 o
  -5   5  15        6.46        4.27      1.32 o
  -4   5  15       15.67       20.12      1.87 o
  -3   5  15       41.98       42.34      2.29 o
  -2   5  15        2.29        3.87      1.30 o
  -1   5  15       83.50       73.38      2.81 o
   0   5  15       43.70       46.68      3.06 o
   1   5  15        3.59        4.36      1.40 o
   2   5  15        7.56        7.21      1.30 o
   3   5  15       50.33       51.10      2.47 o
   4   5  15        0.28       -0.49      1.21 o
   5   5  15       61.41       69.22      3.11 o
   6   5  15        3.57        2.56      2.08 o
   7   5  15        4.09        1.86      2.41 o
   8   5  15        9.88       11.66      4.54 o
 -11   6  15        3.96        3.49      4.19 o
 -10   6  15        3.20        0.00      4.88 o
  -9   6  15        7.55       10.76      2.53 o
  -8   6  15        5.14        8.66      2.84 o
  -7   6  15       11.95       10.00      2.13 o
  -6   6  15        0.07       -0.10      1.72 o
  -5   6  15       39.54       39.46      2.60 o
  -4   6  15       12.44       12.92      2.01 o
  -3   6  15       20.29       20.71      1.84 o
  -2   6  15        0.52        0.64      1.40 o
  -1   6  15       22.74       21.76      1.87 o
   0   6  15        0.36       -0.43      1.31 o
   1   6  15        0.03       -1.07      1.28 o
   2   6  15       19.89       23.30      2.17 o
   3   6  15        4.33        4.46      1.91 o
   4   6  15        2.13        2.67      1.97 o
   5   6  15       15.86       20.65      1.92 o
   6   6  15        2.99        1.86      2.18 o
   7   6  15       19.10       27.79      3.68 o
  -7   7  15       31.61       35.00      3.34 o
  -6   7  15        5.78        7.93      2.42 o
  -5   7  15       71.09       69.16      4.43 o
  -4   7  15       26.99       27.72      2.40 o
  -3   7  15        6.11        4.61      1.81 o
  -2   7  15        9.44       11.48      2.09 o
  -1   7  15       43.44       49.09      3.04 o
   0   7  15       22.84       28.15      2.94 o
   1   7  15        0.02       -1.40      1.61 o
   2   7  15       22.83       27.00      3.40 o
   3   7  15        2.25        1.64      1.72 o
   4   7  15        0.48        2.36      1.85 o
   5   7  15        4.96        9.11      2.97 o
  -4   8  15       54.80       55.82      6.28 o
  -3   8  15        1.28        6.28      4.19 o
  -2   8  15        0.01        0.00      4.19 o
 -15   0  16       17.03       21.63      4.88 o
 -14   0  16        7.95        7.99      4.19 o
 -13   0  16       26.39       22.06      3.84 o
 -12   0  16        7.35       14.50      4.88 o
 -11   0  16       92.94      102.13      5.16 o
 -10   0  16        7.18        8.72      2.47 o
  -9   0  16       80.92       83.04      4.44 o
  -8   0  16       36.74       30.30      3.18 o
  -7   0  16       97.79       94.82      4.67 o
  -6   0  16        1.20        0.20      1.67 o
  -5   0  16        8.28        4.10      4.54 o
  -4   0  16      184.93      197.13      6.91 o
  -3   0  16      189.10      190.49      6.41 o
  -2   0  16       20.62       19.13      3.14 o
  -1   0  16      480.12      486.11      9.39 o
   0   0  16        0.97        1.63      1.21 o
   1   0  16        7.87       10.59      1.61 o
   2   0  16      200.03      195.14      7.12 o
   3   0  16      124.84      134.61      5.66 o
   4   0  16        0.15        1.40      1.48 o
   5   0  16        3.37        4.88      1.97 o
   6   0  16        8.87       12.58      2.79 o
   7   0  16        0.74       -0.30      1.67 o
   8   0  16       31.61       29.21      5.23 o
   9   0  16      180.97      180.18      7.64 o
  10   0  16        0.47       -0.35      1.97 o
 -15   1  16       13.11        9.07      3.45 o
 -14   1  16       10.87       14.24      2.01 o
 -13   1  16      103.49      100.68      3.81 o
 -12   1  16        0.72        2.59      1.45 o
 -11   1  16        5.51        4.00      1.91 o
 -10   1  16        6.82        8.59      1.63 o
  -9   1  16        3.64        2.62      1.40 o
  -8   1  16        1.31        2.44      1.40 o
  -7   1  16        1.82        1.93      1.56 o
  -6   1  16      113.98       99.20      3.30 o
  -5   1  16       13.93       11.51      1.54 o
  -4   1  16        3.56        6.11      1.40 o
  -3   1  16       44.77       51.16      2.44 o
  -2   1  16       13.00       15.19      1.48 o
  -1   1  16        8.33       12.40      1.35 o
   0   1  16        3.26        4.22      0.99 o
   1   1  16        0.80       -0.78      0.78 o
   2   1  16      161.16      163.16      4.75 o
   3   1  16       68.83       69.33      2.50 o
   4   1  16       45.83       46.59      2.60 o
   5   1  16       67.60       67.81      4.13 o
   6   1  16        0.64        1.45      1.21 o
   7   1  16      195.92      199.09      5.40 o
   8   1  16        5.17        4.35      1.63 o
   9   1  16        5.87        6.12      1.63 o
  10   1  16       42.64       40.47      6.28 o
 -14   2  16        0.05        0.77      1.81 o
 -13   2  16        3.11        4.31      1.45 o
 -12   2  16        4.82        6.91      1.42 o
 -11   2  16       20.25       22.42      1.98 o
 -10   2  16        0.00        1.05      1.40 o
  -9   2  16        2.35        2.45      1.72 o
  -8   2  16        0.65       -0.81      1.28 o
  -7   2  16       41.78       44.88      2.48 o
  -6   2  16        1.59        1.82      1.28 o
  -5   2  16       30.14       27.51      2.17 o
  -4   2  16      214.51      205.05      6.45 o
  -3   2  16      154.01      152.59      4.27 o
  -2   2  16       31.17       33.38      1.92 o
  -1   2  16        0.06        1.90      1.03 o
   0   2  16       25.95       23.77      1.55 o
   1   2  16       91.32       86.09      2.60 o
   2   2  16       40.47       42.77      2.11 o
   3   2  16       26.25       27.66      2.42 o
   4   2  16        4.59        6.11      1.40 o
   5   2  16       10.75        8.22      1.54 o
   6   2  16       44.48       45.21      2.69 o
   7   2  16       17.77       17.94      2.09 o
   8   2  16       98.79      104.69      4.33 o
   9   2  16        7.00        5.83      1.63 o
  10   2  16       19.86       20.23      4.88 o
 -14   3  16        0.96        1.92      1.93 o
 -13   3  16       22.36       26.78      2.24 o
 -12   3  16        1.52        2.80      1.45 o
 -11   3  16       23.12       31.35      2.21 o
 -10   3  16        0.32        1.72      1.92 o
  -9   3  16        1.51        0.83      1.16 o
  -8   3  16        6.83        7.04      1.35 o
  -7   3  16        2.80        3.31      1.20 o
  -6   3  16        1.27        0.29      1.09 o
  -5   3  16        0.05       -1.23      1.28 o
  -4   3  16        9.28        8.22      1.54 o
  -3   3  16        9.05        8.43      1.41 o
  -2   3  16       35.27       32.66      2.87 o
  -1   3  16        9.40        8.30      1.30 o
   0   3  16        3.81        3.31      1.20 o
   1   3  16       58.92       56.23      2.34 o
   2   3  16       57.77       47.73      2.29 o
   3   3  16        1.03        2.42      1.28 o
   4   3  16        6.75        7.80      1.46 o
   5   3  16        3.24        2.97      1.40 o
   6   3  16        7.47        7.49      1.61 o
   7   3  16        0.62        0.15      1.18 o
   8   3  16        6.22        7.47      1.63 o
   9   3  16       16.43       27.04      2.82 o
  10   3  16        0.15       -1.40      2.79 o
 -13   4  16        3.73        2.22      6.28 o
 -12   4  16        1.36        4.38      1.90 o
 -11   4  16       11.42       10.84      1.77 o
 -10   4  16        1.98        3.67      1.38 o
  -9   4  16       10.77       10.28      1.67 o
  -8   4  16        0.72        0.74      1.12 o
  -7   4  16       11.33        9.50      1.52 o
  -6   4  16        1.83       -1.03      1.03 o
  -5   4  16        3.33        3.99      1.72 o
  -4   4  16      116.36      108.08      2.88 o
  -3   4  16       31.00       22.67      1.60 o
  -2   4  16      114.49       92.73      2.74 o
  -1   4  16        3.56        3.35      1.25 o
   0   4  16       51.14       51.12      2.60 o
   1   4  16       17.18       18.33      1.99 o
   2   4  16       32.10       30.82      2.25 o
   3   4  16        1.76        2.04      1.31 o
   4   4  16       34.06       34.04      2.34 o
   5   4  16       31.23       29.05      2.66 o
   6   4  16        0.32        0.07      1.44 o
   7   4  16        4.58        7.21      2.01 o
   8   4  16       16.61       19.76      2.96 o
 -12   5  16        0.06       -2.79      2.79 o
 -11   5  16       20.94       27.54      2.94 o
 -10   5  16       74.43       86.10      3.65 o
  -9   5  16        3.21        5.91      1.76 o
  -8   5  16       20.81       22.15      2.25 o
  -7   5  16       63.96       64.29      3.22 o
  -6   5  16       13.84       12.92      1.90 o
  -5   5  16       40.52       45.24      3.59 o
  -4   5  16        1.64        0.93      1.30 o
  -3   5  16       54.03       61.65      2.61 o
  -2   5  16       25.61       27.70      2.77 o
  -1   5  16        2.21        2.33      1.30 o
   0   5  16       30.94       27.55      1.92 o
   1   5  16       21.73       26.05      2.17 o
   2   5  16       83.65       87.38      4.03 o
   3   5  16        1.88        2.97      1.40 o
   4   5  16        9.10        8.80      1.69 o
   5   5  16       30.10       30.55      2.94 o
   6   5  16       10.23        6.43      1.93 o
   7   5  16       54.90       53.87      4.44 o
  -9   6  16        2.29        0.35      4.54 o
  -8   6  16        9.06        9.77      2.35 o
  -7   6  16       31.01       26.34      4.19 o
  -6   6  16       14.88       17.22      4.00 o
  -5   6  16        1.12       -1.26      1.33 o
  -4   6  16       76.39       86.04      3.18 o
  -3   6  16        6.83        6.04      1.52 o
  -2   6  16        2.51        2.38      1.30 o
  -1   6  16       62.59       73.30      2.98 o
   0   6  16        2.46        2.21      2.52 o
   1   6  16       21.18       29.19      2.40 o
   2   6  16        8.52       10.35      1.90 o
   3   6  16        4.68        7.09      1.54 o
   4   6  16       41.07       47.80      2.95 o
   5   6  16        2.68        2.04      1.85 o
   6   6  16        2.89        7.68      3.49 o
  -6   7  16       14.48       13.26      4.19 o
  -5   7  16        4.21        3.95      2.01 o
  -4   7  16        3.48        2.79      2.13 o
  -3   7  16       11.94       16.41      2.42 o
  -2   7  16        8.11       11.75      2.09 o
  -1   7  16        1.16        3.38      1.93 o
   0   7  16       15.46       21.57      2.66 o
   1   7  16        0.41        0.05      1.72 o
   2   7  16        0.12        2.44      2.47 o
   3   7  16        4.98       11.16      4.19 o
 -14   1  17        1.37        1.21      5.93 o
 -13   1  17       37.96       44.00      4.03 o
 -12   1  17       13.32       16.13      2.17 o
 -11   1  17        0.36        1.28      1.54 o
 -10   1  17        5.60        4.68      1.63 o
  -9   1  17        0.00       -0.38      1.50 o
  -8   1  17       19.09       21.82      2.09 o
  -7   1  17       11.93       14.78      1.90 o
  -6   1  17        2.55        1.56      1.28 o
  -5   1  17       85.47       75.04      3.04 o
  -4   1  17       19.02       18.15      1.99 o
  -3   1  17       53.09       50.82      3.26 o
  -2   1  17        8.24        8.25      1.54 o
  -1   1  17      178.20      168.71      4.27 o
   0   1  17        1.54        3.19      1.07 o
   1   1  17       68.15       74.20      2.46 o
   2   1  17       12.44       10.22      1.41 o
   3   1  17       62.29       61.36      2.95 o
   4   1  17        8.90        9.50      1.54 o
   5   1  17       16.37       15.24      1.99 o
   6   1  17       11.99       13.95      1.90 o
   7   1  17        3.01        1.07      1.28 o
   8   1  17        3.66        4.80      1.63 o
   9   1  17       10.42       12.56      4.19 o
 -14   2  17        6.27        0.70      4.19 o
 -13   2  17        1.32       -0.41      2.13 o
 -12   2  17        3.49        3.39      1.71 o
 -11   2  17       30.56       31.56      2.52 o
 -10   2  17        2.53        0.10      1.41 o
  -9   2  17       13.86       17.45      2.17 o
  -8   2  17        0.43       -1.18      1.18 o
  -7   2  17        5.92        4.42      1.54 o
  -6   2  17       84.68       88.25      5.74 o
  -5   2  17        6.92        3.87      1.61 o
  -4   2  17      158.78      158.75      4.44 o
  -3   2  17        3.04        3.49      1.40 o
  -2   2  17       12.75       12.31      1.56 o
  -1   2  17       50.40       52.77      2.42 o
   0   2  17       46.59       47.53      2.29 o
   1   2  17      190.35      193.27      4.84 o
   2   2  17       60.09       58.16      2.47 o
   3   2  17        2.32        6.19      1.25 o
   4   2  17       41.06       44.07      3.96 o
   5   2  17       11.74        7.39      1.63 o
   6   2  17        0.40        1.72      1.28 o
   7   2  17       54.06       55.31      3.14 o
   8   2  17        8.31       15.67      1.99 o
   9   2  17        0.41        4.88      2.79 o
 -13   3  17       26.73       31.78      3.17 o
 -12   3  17       14.74       22.54      2.13 o
 -11   3  17        1.09        1.31      1.59 o
 -10   3  17       25.54       29.60      2.40 o
  -9   3  17        1.56       -0.24      1.33 o
  -8   3  17       15.00       15.13      2.68 o
  -7   3  17        0.82       -0.48      1.47 o
  -6   3  17       62.48       66.19      3.04 o
  -5   3  17      166.32      149.89      5.54 o
  -4   3  17       63.95       59.43      2.95 o
  -3   3  17       68.03       74.35      3.14 o
  -2   3  17        9.05        8.87      1.41 o
  -1   3  17      160.09      167.77      4.64 o
   0   3  17      144.06      146.75      5.67 o
   1   3  17        2.60        2.27      1.51 o
   2   3  17       93.81      104.03      3.48 o
   3   3  17        5.41        6.22      1.35 o
   4   3  17       25.89       29.49      2.34 o
   5   3  17       31.19       37.94      2.52 o
   6   3  17       10.87       11.16      1.82 o
   7   3  17        4.82        9.03      1.74 o
   8   3  17       16.18       22.00      4.88 o
 -12   4  17       74.14       87.81      5.36 o
 -11   4  17       23.52       29.10      3.67 o
 -10   4  17        0.92        2.37      1.59 o
  -9   4  17        0.04        0.19      1.54 o
  -8   4  17        0.03       -1.33      1.33 o
  -7   4  17        1.01        4.26      1.54 o
  -6   4  17       30.26       36.61      2.94 o
  -5   4  17        2.22        2.39      1.72 o
  -4   4  17        2.43        7.96      3.52 o
  -3   4  17        1.12        0.70      1.46 o
  -2   4  17       91.75       90.95      3.46 o
  -1   4  17      209.52      236.54      5.94 o
   0   4  17       23.31       17.73      2.37 o
   1   4  17       15.03       17.67      2.42 o
   2   4  17        0.12        0.49      1.44 o
   3   4  17        0.68        1.99      1.28 o
   4   4  17       11.53       10.86      1.93 o
   5   4  17       22.04       24.03      2.53 o
   6   4  17       25.81       31.42      3.07 o
   7   4  17        1.48        3.14      1.97 o
 -11   5  17        6.67        4.38      2.68 o
 -10   5  17       11.04       12.24      3.71 o
  -9   5  17        1.11       -1.28      1.54 o
  -8   5  17       14.49       15.73      2.22 o
  -7   5  17       25.09       25.25      2.40 o
  -6   5  17        0.00       -1.51      1.51 o
  -5   5  17       22.83       22.91      2.25 o
  -4   5  17       24.02       23.32      2.53 o
  -3   5  17        7.56        9.10      1.61 o
  -2   5  17       17.03       17.26      3.37 o
  -1   5  17        7.67       12.40      1.99 o
   0   5  17        0.06       -0.77      1.44 o
   1   5  17       14.86       16.09      3.96 o
   2   5  17        5.21       13.71      2.26 o
   3   5  17        0.27        1.86      1.61 o
   4   5  17        0.75        2.17      1.46 o
   5   5  17        0.73        1.89      2.75 o
   6   5  17        4.78        5.23      2.47 o
  -8   6  17        0.27       -0.70      2.79 o
  -7   6  17       21.81       22.33      4.19 o
  -6   6  17        0.17        1.78      3.49 o
  -5   6  17       38.10       41.19      3.34 o
  -4   6  17        1.27       -0.74      1.81 o
  -3   6  17        0.09        1.30      1.38 o
  -2   6  17        4.26        4.14      1.45 o
  -1   6  17        1.81        2.18      1.63 o
   0   6  17        5.04        7.53      1.63 o
   1   6  17        0.26        0.70      1.61 o
   2   6  17       10.14       12.56      2.42 o
   3   6  17        1.48        6.56      2.32 o
   4   6  17        4.03        6.12      2.18 o
  -4   7  17        0.39       -1.97      1.97 o
  -3   7  17       22.24       25.41      3.07 o
  -2   7  17        0.59        1.73      2.55 o
  -1   7  17       22.03       25.12      4.88 o
   0   7  17        1.04        0.70      2.79 o
 -12   0  18       48.43       53.18      4.44 o
 -11   0  18       32.04       30.17      3.68 o
 -10   0  18       98.39      108.01      5.66 o
  -9   0  18      134.49      150.34      6.98 o
  -8   0  18       18.11       13.51      2.68 o
  -7   0  18      170.86      164.62      6.65 o
  -6   0  18      193.55      179.34      6.91 o
  -5   0  18        0.00        0.60      1.67 o
  -4   0  18       22.90       28.03      3.18 o
  -3   0  18       42.42       41.52      3.45 o
  -2   0  18       43.24       35.52      3.45 o
  -1   0  18        7.20       10.18      3.49 o
   0   0  18        3.01        6.98      1.97 o
   1   0  18       98.40      105.16      4.03 o
   2   0  18        6.05        7.40      3.49 o
   3   0  18       23.15       26.59      2.96 o
   4   0  18        0.01        1.74      1.97 o
   5   0  18       73.19       70.30      4.88 o
   6   0  18        1.69        3.41      3.84 o
   7   0  18       46.74       54.17      4.88 o
 -12   1  18       13.85       12.80      2.25 o
 -11   1  18       12.31       10.50      2.72 o
 -10   1  18        1.62        0.61      1.69 o
  -9   1  18        0.02        2.28      1.46 o
  -8   1  18        0.06       -1.18      1.18 o
  -7   1  18        2.95        1.61      1.28 o
  -6   1  18      110.28      107.65      3.74 o
  -5   1  18        0.00       -0.15      1.31 o
  -4   1  18       18.47       18.84      2.09 o
  -3   1  18       54.90       60.73      3.12 o
  -2   1  18        1.93        1.22      1.40 o
  -1   1  18       34.99       36.82      3.58 o
   0   1  18       19.57       24.25      1.97 o
   1   1  18        5.43        4.23      1.18 o
   2   1  18       69.30       78.52      3.11 o
   3   1  18        4.31        5.47      1.46 o
   4   1  18       17.17       17.91      1.99 o
   5   1  18        0.07        0.35      1.41 o
   6   1  18        5.78        8.78      1.63 o
   7   1  18       29.67       30.45      2.79 o
 -12   2  18        5.11        4.54      3.84 o
 -11   2  18        1.65        2.22      1.63 o
 -10   2  18       11.24       14.77      2.09 o
  -9   2  18        0.40        3.80      1.54 o
  -8   2  18        3.53        0.18      1.46 o
  -7   2  18        0.04       -0.91      1.28 o
  -6   2  18       18.46       17.44      1.99 o
  -5   2  18        0.83        3.89      2.22 o
  -4   2  18      101.16      101.21      3.49 o
  -3   2  18       49.21       43.13      2.60 o
  -2   2  18        0.20       -1.18      1.18 o
  -1   2  18        2.87        4.33      1.25 o
   0   2  18        8.09        9.88      1.56 o
   1   2  18       30.94       38.44      2.44 o
   2   2  18       22.47       28.79      2.04 o
   3   2  18        0.83        0.97      1.28 o
   4   2  18       10.63       10.28      1.82 o
   5   2  18       16.18       17.98      2.05 o
   6   2  18        1.03       -0.71      2.11 o
   7   2  18       30.34       33.05      3.22 o
 -12   3  18        7.26        6.28      4.19 o
 -11   3  18        2.75        5.71      2.50 o
 -10   3  18        1.37        2.95      1.69 o
  -9   3  18        0.19        0.31      1.54 o
  -8   3  18        0.34        1.55      1.91 o
  -7   3  18        0.87        0.16      1.71 o
  -6   3  18       13.04       13.95      1.90 o
  -5   3  18        7.24        9.84      1.63 o
  -4   3  18        0.32        0.00      1.28 o
  -3   3  18       12.32       15.92      1.99 o
  -2   3  18       25.78       30.00      2.34 o
  -1   3  18       84.70       80.65      2.86 o
   0   3  18       81.03       73.88      2.86 o
   1   3  18       37.15       38.06      2.60 o
   2   3  18        3.07        0.35      1.40 o
   3   3  18        1.63        2.55      1.42 o
   4   3  18       14.88       16.11      1.99 o
   5   3  18       23.73       25.44      2.34 o
   6   3  18        2.64        5.21      1.63 o
   7   3  18        2.40        2.40      2.18 o
 -10   4  18       14.14       13.22      3.49 o
  -9   4  18       38.02       40.01      3.34 o
  -8   4  18        0.35       -0.90      1.72 o
  -7   4  18        0.06       -1.72      1.72 o
  -6   4  18        1.65        1.99      1.85 o
  -5   4  18        1.53        1.63      1.61 o
  -4   4  18       76.65       80.72      5.31 o
  -3   4  18       15.66       16.67      2.53 o
  -2   4  18       15.95       22.23      2.25 o
  -1   4  18        2.67        1.40      1.54 o
   0   4  18       45.49       42.73      3.22 o
   1   4  18       31.41       28.91      2.82 o
   2   4  18        1.69        2.84      1.72 o
   3   4  18       11.04       15.24      2.42 o
   4   4  18        4.32        8.29      2.13 o
   5   4  18       21.89       26.46      2.87 o
   6   4  18        0.01        9.07      3.49 o
  -9   5  18        0.14        0.85      2.18 o
  -8   5  18        2.87        7.68      3.49 o
  -7   5  18       12.51       18.08      3.63 o
  -6   5  18        1.98        2.11      1.93 o
  -5   5  18        5.90       12.56      2.26 o
  -4   5  18        0.07       -1.72      1.72 o
  -3   5  18       33.26       50.15      3.58 o
  -2   5  18       18.31       17.88      2.53 o
  -1   5  18       33.12       37.66      4.88 o
   0   5  18        3.23        4.24      1.72 o
   1   5  18        9.83       12.10      2.42 o
   2   5  18       34.55       34.94      3.22 o
   3   5  18        7.78        9.15      2.13 o
   4   5  18        0.14       -1.40      2.79 o
  -6   6  18        3.52        6.98      4.19 o
  -5   6  18        0.04       -1.40      2.79 o
  -4   6  18       27.73       31.40      5.58 o
  -3   6  18        6.09        6.32      2.13 o
  -2   6  18        0.72       -1.72      1.72 o
  -1   6  18        0.65        0.85      2.18 o
   0   6  18       39.39       43.50      4.17 o
   1   6  18        5.74        9.77      3.49 o
 -11   1  19        1.33        2.09      2.47 o
 -10   1  19        4.81        5.74      1.90 o
  -9   1  19       20.57       23.34      2.52 o
  -8   1  19       16.27       18.32      2.17 o
  -7   1  19        3.28        2.09      1.40 o
  -6   1  19        0.03       -0.27      1.28 o
  -5   1  19       42.47       40.26      2.69 o
  -4   1  19        0.08        1.57      1.40 o
  -3   1  19       11.46       12.92      1.99 o
  -2   1  19        7.79        8.76      1.74 o
  -1   1  19       59.99       63.38      3.14 o
   0   1  19        4.25       11.28      1.74 o
   1   1  19       41.63       44.64      2.69 o
   2   1  19        4.36        7.55      1.63 o
   3   1  19       54.10       51.83      2.95 o
   4   1  19        3.33        3.23      1.46 o
   5   1  19        5.45        7.18      1.63 o
   6   1  19      142.38      147.67      8.82 o
 -11   2  19        0.04        0.00      2.79 o
 -10   2  19        9.25        9.60      1.95 o
  -9   2  19        0.43        0.27      1.61 o
  -8   2  19       13.36       14.97      2.09 o
  -7   2  19        1.16        1.05      1.40 o
  -6   2  19        1.23        1.54      1.46 o
  -5   2  19        0.30        4.59      1.46 o
  -4   2  19        8.94        8.76      1.74 o
  -3   2  19       17.31       18.82      1.99 o
  -2   2  19        2.34        1.05      1.40 o
  -1   2  19       34.57       36.06      2.52 o
   0   2  19       63.27       74.41      3.74 o
   1   2  19        7.00        4.42      1.54 o
   2   2  19       13.81       15.37      2.12 o
   3   2  19       60.64       62.61      3.14 o
   4   2  19        2.16        1.05      1.40 o
   5   2  19       33.51       40.09      2.92 o
   6   2  19        1.99        2.79      1.97 o
 -11   3  19       14.39        9.07      4.19 o
 -10   3  19        3.39        0.00      2.79 o
  -9   3  19       18.73       24.29      2.40 o
  -8   3  19        1.94        1.46      1.59 o
  -7   3  19        0.00       -1.61      1.61 o
  -6   3  19       29.22       36.21      2.60 o
  -5   3  19       44.28       47.00      2.87 o
  -4   3  19       27.10       27.51      2.34 o
  -3   3  19       25.12       26.76      2.52 o
  -2   3  19        1.72        1.74      1.40 o
  -1   3  19       23.11       31.80      2.18 o
   0   3  19        0.69        3.82      1.71 o
   1   3  19       33.79       35.63      3.44 o
   2   3  19        6.37       10.67      1.82 o
   3   3  19       19.37       20.83      3.27 o
   4   3  19        0.33        2.62      1.40 o
   5   3  19        3.51        3.26      2.01 o
   6   3  19        2.93        6.98      3.49 o
  -8   4  19       25.19       26.51      4.88 o
  -7   4  19       16.84       22.20      3.32 o
  -6   4  19       29.77       30.48      4.06 o
  -5   4  19        7.22        8.81      2.41 o
  -4   4  19        3.67        6.78      2.03 o
  -3   4  19        0.99        2.33      2.19 o
  -2   4  19        2.17        0.00      1.61 o
  -1   4  19       45.68       51.32      2.95 o
   0   4  19        0.73       -0.93      1.75 o
   1   4  19        0.12        3.59      2.33 o
   2   4  19        4.70       10.99      2.13 o
   3   4  19        7.26        9.20      2.68 o
  -7   5  19        8.33        9.77      4.19 o
  -6   5  19        5.30        4.88      3.49 o
  -5   5  19        6.30       12.77      3.18 o
  -4   5  19        4.39        5.90      2.68 o
  -3   5  19        0.98       -0.70      2.32 o
  -2   5  19        4.74        3.81      1.90 o
  -1   5  19        7.05        5.34      2.13 o
   0   5  19        0.15       -0.05      1.72 o
   1   5  19       12.00       12.56      2.42 o
   2   5  19        0.23        0.70      2.79 o
  -9   0  20        5.15        7.80      2.68 o
  -8   0  20        1.21       -1.40      1.97 o
  -7   0  20       16.97       17.96      2.96 o
  -6   0  20        3.62        4.03      4.54 o
  -5   0  20       19.43       20.26      2.96 o
  -4   0  20        3.81        3.49      1.97 o
  -3   0  20        7.95        8.37      3.49 o
  -2   0  20       49.79       42.29      3.95 o
  -1   0  20        1.20        0.70      1.97 o
   0   0  20       40.11       50.96      7.33 o
   1   0  20       19.99       23.72      4.88 o
   2   0  20       22.82       25.85      3.45 o
   3   0  20        0.48        1.05      1.97 o
   4   0  20       23.31       18.83      3.18 o
   5   0  20        1.29        2.79      3.49 o
  -9   1  20        0.33        0.70      1.97 o
  -8   1  20        0.94        0.66      2.00 o
  -7   1  20        1.29        3.92      1.54 o
  -6   1  20        0.92        1.57      1.40 o
  -5   1  20        0.27        2.42      1.46 o
  -4   1  20        1.29       -0.35      1.40 o
  -3   1  20       77.06       81.59      8.45 o
  -2   1  20        2.49        3.93      1.69 o
  -1   1  20        0.07        0.00      1.46 o
   0   1  20        0.78        1.40      1.40 o
   1   1  20        3.00        2.09      1.61 o
   2   1  20       18.56       25.51      2.82 o
   3   1  20       22.89       30.34      2.52 o
   4   1  20        0.08        1.40      1.97 o
   5   1  20        0.22        1.40      2.47 o
  -9   2  20        2.37        2.79      3.49 o
  -8   2  20        0.60       -1.09      1.54 o
  -7   2  20        2.81        4.96      1.54 o
  -6   2  20       33.46       31.39      2.72 o
  -5   2  20       50.55       51.83      2.95 o
  -4   2  20        4.13        2.61      3.07 o
  -3   2  20        0.12        3.29      2.82 o
  -2   2  20       53.40       66.08      6.59 o
  -1   2  20        6.62        8.65      1.82 o
   0   2  20       28.94       34.14      3.07 o
   1   2  20        2.14        3.67      1.81 o
   2   2  20        2.27        4.65      2.01 o
   3   2  20        2.26        1.93      2.50 o
   4   2  20       13.23       14.61      2.42 o
  -9   3  20        2.06        0.00      3.49 o
  -8   3  20        0.76       -2.79      2.79 o
  -7   3  20        2.80        2.09      1.85 o
  -6   3  20       13.23       17.84      2.09 o
  -5   3  20        5.99        7.57      2.69 o
  -4   3  20       45.09       47.25      2.87 o
  -3   3  20        3.00        3.06      1.54 o
  -2   3  20        2.12        3.99      1.54 o
  -1   3  20        4.79       10.95      1.90 o
   0   3  20        6.20        8.55      1.74 o
   1   3  20        0.82        0.92      1.91 o
   2   3  20        7.06       10.41      2.95 o
   3   3  20        0.46        1.47      2.44 o
   4   3  20       11.57       11.86      3.49 o
  -5   4  20        3.94        5.84      4.88 o
  -4   4  20        1.53        0.08      2.18 o
  -3   4  20       28.63       30.15      3.07 o
  -2   4  20        2.03        3.86      2.05 o
  -1   4  20        0.03       -1.40      1.97 o
   0   4  20       15.68       20.25      2.66 o
   1   4  20        1.15        4.82      2.68 o
   2   4  20        2.67        6.47      2.68 o
  -7   1  21       11.67        9.77      4.19 o
  -6   1  21       11.08       11.19      1.90 o
  -5   1  21        2.88        6.25      2.22 o
  -4   1  21        1.46        3.20      1.69 o
  -3   1  21        3.28        4.27      1.63 o
  -2   1  21       19.80       18.78      3.02 o
  -1   1  21        4.98        7.96      2.42 o
   0   1  21       27.73       37.16      6.46 o
   1   1  21        8.65        7.68      3.49 o
   3   1  21        0.07       -2.09      2.79 o
  -7   2  21        4.76        1.40      2.79 o
  -6   2  21       12.86       16.05      4.19 o
  -5   2  21       32.39       31.27      3.68 o
  -4   2  21        0.01        0.92      1.71 o
  -3   2  21        0.65       -0.35      1.81 o
  -2   2  21        5.54        6.11      1.74 o
  -1   2  21        0.40        0.10      1.72 o
   0   2  21      167.12      181.44      7.40 o
   1   2  21       17.81       20.55      3.18 o
   2   2  21       21.69       20.62      3.45 o
  -6   3  21        2.70        6.28      3.49 o
  -5   3  21        1.58        1.40      2.79 o
  -4   3  21        0.30       -2.09      4.88 o
  -3   3  21        0.62        4.88      2.47 o
  -2   3  21       63.67       75.38      4.93 o
  -1   3  21        0.08        2.44      3.84 o
   0   3  21        0.00        1.26      5.93 o
   1   3  21        6.09       12.40      2.96 o
  -3   0  22        7.16       16.05      4.88 o
  -2   0  22        0.24       -2.09      3.49 o
  -1   0  22        0.18        0.70      2.79 o
  -3   1  22        9.42       10.47      4.19 o
  -2   1  22        0.59        0.35      2.47 o
  -1   1  22        0.03        1.05      2.47 o
 
